# Supplementary material for: Polygenic risk score for ulcerative colitis predicts immune checkpoint inhibitor-mediated colitis
Source: Nat Commun. 2024 Mar 26;15:2568. doi: 10.1038/s41467-023-44512-4 (PMC10966072; doi:10.1038/s41467-023-44512-4)
Supplement: Supplementary file 4 — Source Data [file 41467_2023_44512_MOESM4_ESM.xlsx]

## Sheet: Fig2_AllgradeIMC
time	n.risk	n.event	n.censor	surv	std.err	upper	lower	strata
0	132	0	3	1	0	1	1	0
0.233333	129	0	1	1	0	1	1	0
0.295887	128	0	1	1	0	1	1	0
0.466667	127	0	1	1	0	1	1	0
0.6	126	0	1	1	0	1	1	0
0.690403	125	0	1	1	0	1	1	0
0.789032	124	0	1	1	0	1	1	0
0.854785	123	0	1	1	0	1	1	0
0.866667	122	0	1	1	0	1	1	0
0.918786	121	0	1	1	0	1	1	0
0.920538	120	0	1	1	0	1	1	0
1.1178	119	0	1	1	0	1	1	0
1.16667	118	0	1	1	0	1	1	0
1.2	117	0	2	1	0	1	1	0
1.21643	115	0	1	1	0	1	1	0
1.23333	114	0	2	1	0	1	1	0
1.38081	112	0	1	1	0	1	1	0
1.43333	111	0	1	1	0	1	1	0
1.44656	110	0	1	1	0	1	1	0
1.53333	109	0	3	1	0	1	1	0
1.56667	106	0	1	1	0	1	1	0
1.63333	105	0	1	1	0	1	1	0
1.64382	104	0	1	1	0	1	1	0
1.66667	103	0	1	1	0	1	1	0
1.7	102	0	1	1	0	1	1	0
1.86667	101	0	2	1	0	1	1	0
1.9032	99	0	1	1	0	1	1	0
1.96667	98	0	1	1	0	1	1	0
2.03333	97	0	1	1	0	1	1	0
2.06667	96	0	1	1	0	1	1	0
2.1	95	0	2	1	0	1	1	0
2.10008	93	0	1	1	0	1	1	0
2.10409	92	0	1	1	0	1	1	0
2.16984	91	0	1	1	0	1	1	0
2.23559	90	0	1	1	0	1	1	0
2.26667	89	0	2	1	0	1	1	0
2.3	87	0	1	1	0	1	1	0
2.46667	86	0	1	1	0	1	1	0
2.63333	85	0	1	1	0	1	1	0
2.66667	84	0	1	1	0	1	1	0
2.7	83	0	1	1	0	1	1	0
2.76161	82	0	2	1	0	1	1	0
2.78917	80	0	1	1	0	1	1	0
2.82737	79	0	1	1	0	1	1	0
2.93333	78	0	1	1	0	1	1	0
2.98605	77	0	1	1	0	1	1	0
3.09038	76	0	1	1	0	1	1	0
3.1	75	0	1	1	0	1	1	0
3.18901	74	0	1	1	0	1	1	0
3.23333	73	0	1	1	0	1	1	0
3.35339	72	1	0	0.986111	0.0139864	1	0.959446	0
3.68215	71	0	1	0.986111	0.0139864	1	0.959446	0
4	70	0	1	0.986111	0.0139864	1	0.959446	0
4.06891	69	0	2	0.986111	0.0139864	1	0.959446	0
4.23333	67	0	1	0.986111	0.0139864	1	0.959446	0
4.66667	66	0	2	0.986111	0.0139864	1	0.959446	0
4.96433	64	0	1	0.986111	0.0139864	1	0.959446	0
5.36667	63	0	1	0.986111	0.0139864	1	0.959446	0
5.4	62	0	5	0.986111	0.0139864	1	0.959446	0
5.56667	57	0	1	0.986111	0.0139864	1	0.959446	0
6.03333	56	0	1	0.986111	0.0139864	1	0.959446	0
6.23333	55	0	1	0.986111	0.0139864	1	0.959446	0
6.23462	54	0	1	0.986111	0.0139864	1	0.959446	0
6.26667	53	0	1	0.986111	0.0139864	1	0.959446	0
6.3	52	0	1	0.986111	0.0139864	1	0.959446	0
7	51	0	1	0.986111	0.0139864	1	0.959446	0
7.16667	50	0	1	0.986111	0.0139864	1	0.959446	0
7.3643	49	1	0	0.965986	0.0249156	1	0.919947	0
7.39718	48	0	1	0.965986	0.0249156	1	0.919947	0
7.6128	47	0	1	0.965986	0.0249156	1	0.919947	0
7.83333	46	0	1	0.965986	0.0249156	1	0.919947	0
8.6	45	0	1	0.965986	0.0249156	1	0.919947	0
8.90949	44	0	1	0.965986	0.0249156	1	0.919947	0
9.20538	43	0	1	0.965986	0.0249156	1	0.919947	0
9.36976	42	0	1	0.965986	0.0249156	1	0.919947	0
9.4	41	0	1	0.965986	0.0249156	1	0.919947	0
9.59989	40	0	1	0.965986	0.0249156	1	0.919947	0
9.66565	39	0	1	0.965986	0.0249156	1	0.919947	0
9.89578	38	0	1	0.965986	0.0249156	1	0.919947	0
10.4333	37	0	1	0.965986	0.0249156	1	0.919947	0
10.5862	36	0	1	0.965986	0.0249156	1	0.919947	0
10.8163	35	0	1	0.965986	0.0249156	1	0.919947	0
10.8821	34	0	1	0.965986	0.0249156	1	0.919947	0
11.0465	33	0	1	0.965986	0.0249156	1	0.919947	0
11.7369	32	0	2	0.965986	0.0249156	1	0.919947	0
12.8	30	0	1	0.965986	0.0249156	1	0.919947	0
13.1667	29	0	1	0.965986	0.0249156	1	0.919947	0
14.2667	28	0	1	0.965986	0.0249156	1	0.919947	0
15.0333	27	0	1	0.965986	0.0249156	1	0.919947	0
15.8667	26	0	1	0.965986	0.0249156	1	0.919947	0
16.7333	25	0	1	0.965986	0.0249156	1	0.919947	0
17.1	24	0	1	0.965986	0.0249156	1	0.919947	0
18.0333	23	0	1	0.965986	0.0249156	1	0.919947	0
18.8	22	0	1	0.965986	0.0249156	1	0.919947	0
19.2289	21	0	1	0.965986	0.0249156	1	0.919947	0
20.0333	20	0	1	0.965986	0.0249156	1	0.919947	0
20.6333	19	0	1	0.965986	0.0249156	1	0.919947	0
20.6727	18	0	1	0.965986	0.0249156	1	0.919947	0
21.8628	17	0	1	0.965986	0.0249156	1	0.919947	0
21.9852	16	0	1	0.965986	0.0249156	1	0.919947	0
22.0929	15	0	1	0.965986	0.0249156	1	0.919947	0
22.5861	14	0	1	0.965986	0.0249156	1	0.919947	0
22.7504	13	1	0	0.89168	0.0838513	1	0.756545	0
23.3093	12	0	1	0.89168	0.0838513	1	0.756545	0
23.4619	11	0	1	0.89168	0.0838513	1	0.756545	0
25.8	10	0	1	0.89168	0.0838513	1	0.756545	0
26.4	9	0	1	0.89168	0.0838513	1	0.756545	0
30.8709	8	0	1	0.89168	0.0838513	1	0.756545	0
31.2333	7	0	1	0.89168	0.0838513	1	0.756545	0
33.6669	6	0	1	0.89168	0.0838513	1	0.756545	0
35.6333	5	0	1	0.89168	0.0838513	1	0.756545	0
55.0667	4	0	1	0.89168	0.0838513	1	0.756545	0
58.6382	3	0	1	0.89168	0.0838513	1	0.756545	0
62.4979	2	0	1	0.89168	0.0838513	1	0.756545	0
94.8812	1	0	1	0.89168	0.0838513	1	0.756545	0
0	1051	0	30	1	0	1	1	1
0.0328764	1021	1	0	0.999021	0.000979912	1	0.997104	1
0.0986291	1020	0	2	0.999021	0.000979912	1	0.997104	1
0.131505	1018	1	0	0.998039	0.00138785	1	0.995328	1
0.2	1017	0	1	0.998039	0.00138785	1	0.995328	1
0.4	1016	0	1	0.998039	0.00138785	1	0.995328	1
0.427393	1015	0	2	0.998039	0.00138785	1	0.995328	1
0.460269	1013	0	5	0.998039	0.00138785	1	0.995328	1
0.466667	1008	0	2	0.998039	0.00138785	1	0.995328	1
0.493145	1006	0	1	0.998039	0.00138785	1	0.995328	1
0.526022	1005	0	1	0.998039	0.00138785	1	0.995328	1
0.533333	1004	0	1	0.998039	0.00138785	1	0.995328	1
0.558898	1003	0	1	0.998039	0.00138785	1	0.995328	1
0.566667	1002	0	4	0.998039	0.00138785	1	0.995328	1
0.6	998	0	1	0.998039	0.00138785	1	0.995328	1
0.633333	997	0	2	0.998039	0.00138785	1	0.995328	1
0.657527	995	0	1	0.998039	0.00138785	1	0.995328	1
0.666667	994	0	2	0.998039	0.00138785	1	0.995328	1
0.690403	992	0	6	0.998039	0.00138785	1	0.995328	1
0.7	986	0	1	0.998039	0.00138785	1	0.995328	1
0.733333	985	0	1	0.998039	0.00138785	1	0.995328	1
0.756156	984	0	1	0.998039	0.00138785	1	0.995328	1
0.787531	983	0	1	0.998039	0.00138785	1	0.995328	1
0.789032	982	0	1	0.998039	0.00138785	1	0.995328	1
0.833333	981	0	3	0.998039	0.00138785	1	0.995328	1
0.854785	978	0	2	0.998039	0.00138785	1	0.995328	1
0.866667	976	0	2	0.998039	0.00138785	1	0.995328	1
0.887662	974	1	3	0.997015	0.00172665	1	0.993646	1
0.918786	970	0	1	0.997015	0.00172665	1	0.993646	1
0.920538	969	1	17	0.995986	0.00201182	0.999921	0.992066	1
0.933333	951	0	4	0.995986	0.00201182	0.999921	0.992066	1
0.966667	947	0	2	0.995986	0.00201182	0.999921	0.992066	1
0.986291	945	0	2	0.995986	0.00201182	0.999921	0.992066	1
1	943	0	2	0.995986	0.00201182	0.999921	0.992066	1
1.03333	941	0	1	0.995986	0.00201182	0.999921	0.992066	1
1.05204	940	0	2	0.995986	0.00201182	0.999921	0.992066	1
1.06667	938	0	2	0.995986	0.00201182	0.999921	0.992066	1
1.08492	936	0	2	0.995986	0.00201182	0.999921	0.992066	1
1.1	934	0	1	0.995986	0.00201182	0.999921	0.992066	1
1.14848	933	0	2	0.995986	0.00201182	0.999921	0.992066	1
1.15067	931	2	1	0.993846	0.00252187	0.998771	0.988946	1
1.16667	928	0	9	0.993846	0.00252187	0.998771	0.988946	1
1.1813	919	0	1	0.993846	0.00252187	0.998771	0.988946	1
1.2	918	0	4	0.993846	0.00252187	0.998771	0.988946	1
1.21411	914	0	2	0.993846	0.00252187	0.998771	0.988946	1
1.23333	912	0	4	0.993846	0.00252187	0.998771	0.988946	1
1.24692	908	0	1	0.993846	0.00252187	0.998771	0.988946	1
1.2493	907	0	2	0.993846	0.00252187	0.998771	0.988946	1
1.26667	905	0	4	0.993846	0.00252187	0.998771	0.988946	1
1.27974	901	0	2	0.993846	0.00252187	0.998771	0.988946	1
1.28218	899	0	1	0.993846	0.00252187	0.998771	0.988946	1
1.3	898	0	3	0.993846	0.00252187	0.998771	0.988946	1
1.31255	895	0	1	0.993846	0.00252187	0.998771	0.988946	1
1.31505	894	0	4	0.993846	0.00252187	0.998771	0.988946	1
1.33333	890	0	3	0.993846	0.00252187	0.998771	0.988946	1
1.34793	887	0	1	0.993846	0.00252187	0.998771	0.988946	1
1.36667	886	0	2	0.993846	0.00252187	0.998771	0.988946	1
1.38081	884	1	24	0.992722	0.00276422	0.998115	0.987358	1
1.4	859	0	4	0.992722	0.00276422	0.998115	0.987358	1
1.41099	855	0	2	0.992722	0.00276422	0.998115	0.987358	1
1.41368	853	0	1	0.992722	0.00276422	0.998115	0.987358	1
1.43333	852	0	1	0.992722	0.00276422	0.998115	0.987358	1
1.44656	851	0	1	0.992722	0.00276422	0.998115	0.987358	1
1.46667	850	0	1	0.992722	0.00276422	0.998115	0.987358	1
1.47944	849	0	2	0.992722	0.00276422	0.998115	0.987358	1
1.5	847	0	3	0.992722	0.00276422	0.998115	0.987358	1
1.50943	844	0	1	0.992722	0.00276422	0.998115	0.987358	1
1.53333	843	0	1	0.992722	0.00276422	0.998115	0.987358	1
1.56667	842	0	2	0.992722	0.00276422	0.998115	0.987358	1
1.57506	840	0	1	0.992722	0.00276422	0.998115	0.987358	1
1.6	839	0	1	0.992722	0.00276422	0.998115	0.987358	1
1.63333	838	0	4	0.992722	0.00276422	0.998115	0.987358	1
1.66667	834	0	4	0.992722	0.00276422	0.998115	0.987358	1
1.6735	830	0	1	0.992722	0.00276422	0.998115	0.987358	1
1.7	829	0	6	0.992722	0.00276422	0.998115	0.987358	1
1.70632	823	0	1	0.992722	0.00276422	0.998115	0.987358	1
1.73913	822	0	1	0.992722	0.00276422	0.998115	0.987358	1
1.76667	821	0	4	0.992722	0.00276422	0.998115	0.987358	1
1.77194	817	0	1	0.992722	0.00276422	0.998115	0.987358	1
1.8	816	0	4	0.992722	0.00276422	0.998115	0.987358	1
1.80476	812	0	2	0.992722	0.00276422	0.998115	0.987358	1
1.8082	810	0	1	0.992722	0.00276422	0.998115	0.987358	1
1.83333	809	0	7	0.992722	0.00276422	0.998115	0.987358	1
1.83757	802	0	4	0.992722	0.00276422	0.998115	0.987358	1
1.84108	798	1	10	0.991478	0.00303533	0.997394	0.985597	1
1.86667	787	0	13	0.991478	0.00303533	0.997394	0.985597	1
1.87039	774	0	1	0.991478	0.00303533	0.997394	0.985597	1
1.9	773	0	2	0.991478	0.00303533	0.997394	0.985597	1
1.90683	771	1	0	0.990192	0.00330116	0.996619	0.983806	1
1.93333	770	0	4	0.990192	0.00330116	0.996619	0.983806	1
1.9397	766	1	0	0.988899	0.00355024	0.995804	0.982042	1
1.96667	765	0	6	0.988899	0.00355024	0.995804	0.982042	1
2	759	0	1	0.988899	0.00355024	0.995804	0.982042	1
2.03333	758	0	3	0.988899	0.00355024	0.995804	0.982042	1
2.06667	755	0	1	0.988899	0.00355024	0.995804	0.982042	1
2.07121	754	0	7	0.988899	0.00355024	0.995804	0.982042	1
2.1	747	0	3	0.988899	0.00355024	0.995804	0.982042	1
2.13333	744	0	4	0.988899	0.00355024	0.995804	0.982042	1
2.13696	740	1	2	0.987563	0.00379906	0.994944	0.980237	1
2.16571	737	0	1	0.987563	0.00379906	0.994944	0.980237	1
2.16667	736	0	3	0.987563	0.00379906	0.994944	0.980237	1
2.16984	733	0	1	0.987563	0.00379906	0.994944	0.980237	1
2.2	732	0	2	0.987563	0.00379906	0.994944	0.980237	1
2.20272	730	0	2	0.987563	0.00379906	0.994944	0.980237	1
2.23134	728	0	1	0.987563	0.00379906	0.994944	0.980237	1
2.26415	727	0	2	0.987563	0.00379906	0.994944	0.980237	1
2.26667	725	0	1	0.987563	0.00379906	0.994944	0.980237	1
2.26847	724	0	1	0.987563	0.00379906	0.994944	0.980237	1
2.29696	723	0	1	0.987563	0.00379906	0.994944	0.980237	1
2.3	722	0	3	0.987563	0.00379906	0.994944	0.980237	1
2.30134	719	0	4	0.987563	0.00379906	0.994944	0.980237	1
2.33333	715	0	3	0.987563	0.00379906	0.994944	0.980237	1
2.33422	712	0	2	0.987563	0.00379906	0.994944	0.980237	1
2.36667	710	0	5	0.987563	0.00379906	0.994944	0.980237	1
2.39541	705	0	1	0.987563	0.00379906	0.994944	0.980237	1
2.39997	704	0	2	0.987563	0.00379906	0.994944	0.980237	1
2.43285	702	0	1	0.987563	0.00379906	0.994944	0.980237	1
2.46667	701	0	3	0.987563	0.00379906	0.994944	0.980237	1
2.4986	698	0	1	0.987563	0.00379906	0.994944	0.980237	1
2.5	697	0	3	0.987563	0.00379906	0.994944	0.980237	1
2.52666	694	0	1	0.987563	0.00379906	0.994944	0.980237	1
2.53148	693	0	2	0.987563	0.00379906	0.994944	0.980237	1
2.53333	691	0	2	0.987563	0.00379906	0.994944	0.980237	1
2.56667	689	0	3	0.987563	0.00379906	0.994944	0.980237	1
2.59229	686	0	1	0.987563	0.00379906	0.994944	0.980237	1
2.59723	685	0	1	0.987563	0.00379906	0.994944	0.980237	1
2.6	684	0	5	0.987563	0.00379906	0.994944	0.980237	1
2.63333	679	0	3	0.987563	0.00379906	0.994944	0.980237	1
2.66298	676	0	1	0.987563	0.00379906	0.994944	0.980237	1
2.66667	675	0	2	0.987563	0.00379906	0.994944	0.980237	1
2.69073	673	0	2	0.987563	0.00379906	0.994944	0.980237	1
2.69586	671	0	2	0.987563	0.00379906	0.994944	0.980237	1
2.7	669	0	2	0.987563	0.00379906	0.994944	0.980237	1
2.72354	667	0	1	0.987563	0.00379906	0.994944	0.980237	1
2.72874	666	0	1	0.987563	0.00379906	0.994944	0.980237	1
2.73333	665	0	4	0.987563	0.00379906	0.994944	0.980237	1
2.76161	661	0	8	0.987563	0.00379906	0.994944	0.980237	1
2.76667	653	0	4	0.987563	0.00379906	0.994944	0.980237	1
2.78917	649	0	1	0.987563	0.00379906	0.994944	0.980237	1
2.79449	648	0	1	0.987563	0.00379906	0.994944	0.980237	1
2.8	647	0	6	0.987563	0.00379906	0.994944	0.980237	1
2.82737	641	0	1	0.987563	0.00379906	0.994944	0.980237	1
2.83333	640	0	2	0.987563	0.00379906	0.994944	0.980237	1
2.86667	638	0	2	0.987563	0.00379906	0.994944	0.980237	1
2.9	636	0	2	0.987563	0.00379906	0.994944	0.980237	1
2.926	634	0	1	0.987563	0.00379906	0.994944	0.980237	1
2.95887	633	0	3	0.987563	0.00379906	0.994944	0.980237	1
2.98605	630	0	1	0.987563	0.00379906	0.994944	0.980237	1
2.99175	629	0	1	0.987563	0.00379906	0.994944	0.980237	1
3.01887	628	0	2	0.987563	0.00379906	0.994944	0.980237	1
3.02462	626	0	2	0.987563	0.00379906	0.994944	0.980237	1
3.05168	624	0	1	0.987563	0.00379906	0.994944	0.980237	1
3.06667	623	0	2	0.987563	0.00379906	0.994944	0.980237	1
3.1	621	0	3	0.987563	0.00379906	0.994944	0.980237	1
3.16667	618	0	3	0.987563	0.00379906	0.994944	0.980237	1
3.2	615	0	3	0.987563	0.00379906	0.994944	0.980237	1
3.22188	612	0	7	0.987563	0.00379906	0.994944	0.980237	1
3.23333	605	0	1	0.987563	0.00379906	0.994944	0.980237	1
3.26667	604	0	2	0.987563	0.00379906	0.994944	0.980237	1
3.33333	602	0	2	0.987563	0.00379906	0.994944	0.980237	1
3.36667	600	0	1	0.987563	0.00379906	0.994944	0.980237	1
3.41914	599	0	1	0.987563	0.00379906	0.994944	0.980237	1
3.43333	598	0	2	0.987563	0.00379906	0.994944	0.980237	1
3.45202	596	1	4	0.985906	0.00415364	0.993965	0.977912	1
3.51777	591	1	0	0.984238	0.0044856	0.992929	0.975622	1
3.54389	590	0	1	0.984238	0.0044856	0.992929	0.975622	1
3.55065	589	0	2	0.984238	0.0044856	0.992929	0.975622	1
3.56667	587	0	2	0.984238	0.0044856	0.992929	0.975622	1
3.6	585	0	3	0.984238	0.0044856	0.992929	0.975622	1
3.60952	582	0	1	0.984238	0.0044856	0.992929	0.975622	1
3.63333	581	0	3	0.984238	0.0044856	0.992929	0.975622	1
3.66667	578	0	4	0.984238	0.0044856	0.992929	0.975622	1
3.68215	574	0	3	0.984238	0.0044856	0.992929	0.975622	1
3.71503	571	0	1	0.984238	0.0044856	0.992929	0.975622	1
3.73333	570	0	1	0.984238	0.0044856	0.992929	0.975622	1
3.7479	569	0	2	0.984238	0.0044856	0.992929	0.975622	1
3.76667	567	0	1	0.984238	0.0044856	0.992929	0.975622	1
3.87941	566	0	2	0.984238	0.0044856	0.992929	0.975622	1
3.9	564	0	1	0.984238	0.0044856	0.992929	0.975622	1
3.93333	563	0	1	0.984238	0.0044856	0.992929	0.975622	1
3.94516	562	2	0	0.980735	0.00514543	0.990676	0.970894	1
3.96667	560	0	1	0.980735	0.00514543	0.990676	0.970894	1
4	559	0	2	0.980735	0.00514543	0.990676	0.970894	1
4.00328	557	0	1	0.980735	0.00514543	0.990676	0.970894	1
4.01091	556	0	1	0.980735	0.00514543	0.990676	0.970894	1
4.06667	555	0	1	0.980735	0.00514543	0.990676	0.970894	1
4.07667	554	0	1	0.980735	0.00514543	0.990676	0.970894	1
4.1	553	0	2	0.980735	0.00514543	0.990676	0.970894	1
4.13333	551	0	2	0.980735	0.00514543	0.990676	0.970894	1
4.14242	549	0	3	0.980735	0.00514543	0.990676	0.970894	1
4.16667	546	0	3	0.980735	0.00514543	0.990676	0.970894	1
4.1753	543	1	0	0.978929	0.00546565	0.989472	0.968498	1
4.2	542	0	1	0.978929	0.00546565	0.989472	0.968498	1
4.20817	541	0	1	0.978929	0.00546565	0.989472	0.968498	1
4.26667	540	0	4	0.978929	0.00546565	0.989472	0.968498	1
4.33333	536	0	2	0.978929	0.00546565	0.989472	0.968498	1
4.37255	534	0	1	0.978929	0.00546565	0.989472	0.968498	1
4.40543	533	1	0	0.977092	0.00577927	0.988223	0.966087	1
4.43333	532	0	1	0.977092	0.00577927	0.988223	0.966087	1
4.43831	531	0	3	0.977092	0.00577927	0.988223	0.966087	1
4.5	528	0	1	0.977092	0.00577927	0.988223	0.966087	1
4.50406	527	0	1	0.977092	0.00577927	0.988223	0.966087	1
4.53333	526	0	1	0.977092	0.00577927	0.988223	0.966087	1
4.56981	525	1	0	0.975231	0.00608564	0.986933	0.963668	1
4.60269	524	0	3	0.975231	0.00608564	0.986933	0.963668	1
4.63333	521	0	1	0.975231	0.00608564	0.986933	0.963668	1
4.63557	520	0	1	0.975231	0.00608564	0.986933	0.963668	1
4.66667	519	0	2	0.975231	0.00608564	0.986933	0.963668	1
4.7	517	0	1	0.975231	0.00608564	0.986933	0.963668	1
4.73333	516	0	4	0.975231	0.00608564	0.986933	0.963668	1
4.73419	512	0	1	0.975231	0.00608564	0.986933	0.963668	1
4.8	511	0	3	0.975231	0.00608564	0.986933	0.963668	1
4.83333	508	0	1	0.975231	0.00608564	0.986933	0.963668	1
4.8657	507	0	1	0.975231	0.00608564	0.986933	0.963668	1
4.86667	506	0	2	0.975231	0.00608564	0.986933	0.963668	1
4.89858	504	0	1	0.975231	0.00608564	0.986933	0.963668	1
4.93145	503	0	1	0.975231	0.00608564	0.986933	0.963668	1
4.95488	502	0	1	0.975231	0.00608564	0.986933	0.963668	1
4.96433	501	0	1	0.975231	0.00608564	0.986933	0.963668	1
4.96667	500	0	1	0.975231	0.00608564	0.986933	0.963668	1
5	499	0	1	0.975231	0.00608564	0.986933	0.963668	1
5.03008	498	0	1	0.975231	0.00608564	0.986933	0.963668	1
5.05332	497	0	1	0.975231	0.00608564	0.986933	0.963668	1
5.08614	496	0	1	0.975231	0.00608564	0.986933	0.963668	1
5.1	495	0	1	0.975231	0.00608564	0.986933	0.963668	1
5.15176	494	0	1	0.975231	0.00608564	0.986933	0.963668	1
5.2	493	0	1	0.975231	0.00608564	0.986933	0.963668	1
5.23333	492	0	1	0.975231	0.00608564	0.986933	0.963668	1
5.26667	491	0	1	0.975231	0.00608564	0.986933	0.963668	1
5.31583	490	0	1	0.975231	0.00608564	0.986933	0.963668	1
5.33333	489	0	1	0.975231	0.00608564	0.986933	0.963668	1
5.35885	488	0	1	0.975231	0.00608564	0.986933	0.963668	1
5.36667	487	0	3	0.975231	0.00608564	0.986933	0.963668	1
5.38146	484	0	1	0.975231	0.00608564	0.986933	0.963668	1
5.4	483	0	1	0.975231	0.00608564	0.986933	0.963668	1
5.4246	482	0	2	0.975231	0.00608564	0.986933	0.963668	1
5.46667	480	0	1	0.975231	0.00608564	0.986933	0.963668	1
5.49035	479	0	1	0.975231	0.00608564	0.986933	0.963668	1
5.52323	478	0	2	0.975231	0.00608564	0.986933	0.963668	1
5.53333	476	0	1	0.975231	0.00608564	0.986933	0.963668	1
5.5561	475	0	2	0.975231	0.00608564	0.986933	0.963668	1
5.56667	473	0	3	0.975231	0.00608564	0.986933	0.963668	1
5.63333	470	0	2	0.975231	0.00608564	0.986933	0.963668	1
5.66667	468	0	1	0.975231	0.00608564	0.986933	0.963668	1
5.7	467	0	2	0.975231	0.00608564	0.986933	0.963668	1
5.73333	465	0	2	0.975231	0.00608564	0.986933	0.963668	1
5.76667	463	0	2	0.975231	0.00608564	0.986933	0.963668	1
5.83333	461	0	1	0.975231	0.00608564	0.986933	0.963668	1
5.86667	460	0	1	0.975231	0.00608564	0.986933	0.963668	1
5.9	459	0	1	0.975231	0.00608564	0.986933	0.963668	1
5.95062	458	0	1	0.975231	0.00608564	0.986933	0.963668	1
5.96667	457	0	1	0.975231	0.00608564	0.986933	0.963668	1
5.97211	456	0	1	0.975231	0.00608564	0.986933	0.963668	1
6.01637	455	0	2	0.975231	0.00608564	0.986933	0.963668	1
6.03774	453	0	1	0.975231	0.00608564	0.986933	0.963668	1
6.04925	452	0	2	0.975231	0.00608564	0.986933	0.963668	1
6.13333	450	0	2	0.975231	0.00608564	0.986933	0.963668	1
6.14788	448	2	0	0.970877	0.00685891	0.984017	0.957913	1
6.16667	446	0	1	0.970877	0.00685891	0.984017	0.957913	1
6.21363	445	0	4	0.970877	0.00685891	0.984017	0.957913	1
6.23333	441	0	1	0.970877	0.00685891	0.984017	0.957913	1
6.3	440	0	2	0.970877	0.00685891	0.984017	0.957913	1
6.31226	438	0	1	0.970877	0.00685891	0.984017	0.957913	1
6.33333	437	0	1	0.970877	0.00685891	0.984017	0.957913	1
6.4	436	0	1	0.970877	0.00685891	0.984017	0.957913	1
6.44376	435	0	2	0.970877	0.00685891	0.984017	0.957913	1
6.5	433	0	1	0.970877	0.00685891	0.984017	0.957913	1
6.54239	432	0	1	0.970877	0.00685891	0.984017	0.957913	1
6.56667	431	0	1	0.970877	0.00685891	0.984017	0.957913	1
6.57527	430	0	2	0.970877	0.00685891	0.984017	0.957913	1
6.60815	428	0	1	0.970877	0.00685891	0.984017	0.957913	1
6.63333	427	0	1	0.970877	0.00685891	0.984017	0.957913	1
6.64102	426	0	1	0.970877	0.00685891	0.984017	0.957913	1
6.6612	425	0	1	0.970877	0.00685891	0.984017	0.957913	1
6.6739	424	0	1	0.970877	0.00685891	0.984017	0.957913	1
6.73965	423	0	2	0.970877	0.00685891	0.984017	0.957913	1
6.76667	421	0	3	0.970877	0.00685891	0.984017	0.957913	1
6.77253	418	0	4	0.970877	0.00685891	0.984017	0.957913	1
6.86667	414	0	2	0.970877	0.00685891	0.984017	0.957913	1
6.90403	412	0	1	0.970877	0.00685891	0.984017	0.957913	1
7	411	0	2	0.970877	0.00685891	0.984017	0.957913	1
7.00266	409	0	1	0.970877	0.00685891	0.984017	0.957913	1
7.06667	408	0	1	0.970877	0.00685891	0.984017	0.957913	1
7.1	407	0	1	0.970877	0.00685891	0.984017	0.957913	1
7.13417	406	0	3	0.970877	0.00685891	0.984017	0.957913	1
7.16704	403	0	1	0.970877	0.00685891	0.984017	0.957913	1
7.26667	402	0	2	0.970877	0.00685891	0.984017	0.957913	1
7.3643	400	0	1	0.970877	0.00685891	0.984017	0.957913	1
7.39718	399	0	2	0.970877	0.00685891	0.984017	0.957913	1
7.43006	397	0	1	0.970877	0.00685891	0.984017	0.957913	1
7.46293	396	0	1	0.970877	0.00685891	0.984017	0.957913	1
7.46667	395	0	1	0.970877	0.00685891	0.984017	0.957913	1
7.5	394	0	1	0.970877	0.00685891	0.984017	0.957913	1
7.59444	393	1	2	0.968407	0.00731681	0.982395	0.954618	1
7.69307	390	1	0	0.965924	0.00775418	0.980716	0.951355	1
7.7	389	0	2	0.965924	0.00775418	0.980716	0.951355	1
7.75882	387	0	1	0.965924	0.00775418	0.980716	0.951355	1
7.8	386	0	1	0.965924	0.00775418	0.980716	0.951355	1
7.82457	385	1	3	0.963415	0.00817871	0.978983	0.948095	1
7.85745	381	0	1	0.963415	0.00817871	0.978983	0.948095	1
7.89032	380	0	1	0.963415	0.00817871	0.978983	0.948095	1
7.9	379	0	1	0.963415	0.00817871	0.978983	0.948095	1
7.96667	378	0	1	0.963415	0.00817871	0.978983	0.948095	1
7.98895	377	0	1	0.963415	0.00817871	0.978983	0.948095	1
8.05471	376	0	1	0.963415	0.00817871	0.978983	0.948095	1
8.06667	375	0	1	0.963415	0.00817871	0.978983	0.948095	1
8.07219	374	0	1	0.963415	0.00817871	0.978983	0.948095	1
8.08758	373	1	0	0.960832	0.00860803	0.97718	0.944757	1
8.13333	372	0	1	0.960832	0.00860803	0.97718	0.944757	1
8.13782	371	0	1	0.960832	0.00860803	0.97718	0.944757	1
8.15334	370	0	1	0.960832	0.00860803	0.97718	0.944757	1
8.16667	369	0	1	0.960832	0.00860803	0.97718	0.944757	1
8.25196	368	0	3	0.960832	0.00860803	0.97718	0.944757	1
8.28484	365	0	5	0.960832	0.00860803	0.97718	0.944757	1
8.3	360	0	1	0.960832	0.00860803	0.97718	0.944757	1
8.33333	359	0	1	0.960832	0.00860803	0.97718	0.944757	1
8.35059	358	0	1	0.960832	0.00860803	0.97718	0.944757	1
8.36667	357	0	2	0.960832	0.00860803	0.97718	0.944757	1
8.38347	355	0	1	0.960832	0.00860803	0.97718	0.944757	1
8.4	354	0	4	0.960832	0.00860803	0.97718	0.944757	1
8.4821	350	0	1	0.960832	0.00860803	0.97718	0.944757	1
8.51498	349	0	1	0.960832	0.00860803	0.97718	0.944757	1
8.6	348	0	1	0.960832	0.00860803	0.97718	0.944757	1
8.66667	347	0	1	0.960832	0.00860803	0.97718	0.944757	1
8.67936	346	0	1	0.960832	0.00860803	0.97718	0.944757	1
8.77799	345	1	1	0.958047	0.00908429	0.975258	0.94114	1
8.87662	343	0	2	0.958047	0.00908429	0.975258	0.94114	1
8.93333	341	0	1	0.958047	0.00908429	0.975258	0.94114	1
9.1	340	0	1	0.958047	0.00908429	0.975258	0.94114	1
9.16667	339	0	1	0.958047	0.00908429	0.975258	0.94114	1
9.1725	338	1	0	0.955213	0.00955528	0.97327	0.93749	1
9.2	337	0	1	0.955213	0.00955528	0.97327	0.93749	1
9.20538	336	0	1	0.955213	0.00955528	0.97327	0.93749	1
9.23825	335	0	1	0.955213	0.00955528	0.97327	0.93749	1
9.26667	334	0	1	0.955213	0.00955528	0.97327	0.93749	1
9.3	333	0	1	0.955213	0.00955528	0.97327	0.93749	1
9.40264	332	0	1	0.955213	0.00955528	0.97327	0.93749	1
9.43333	331	0	1	0.955213	0.00955528	0.97327	0.93749	1
9.43551	330	0	2	0.955213	0.00955528	0.97327	0.93749	1
9.48318	328	0	1	0.955213	0.00955528	0.97327	0.93749	1
9.5	327	0	1	0.955213	0.00955528	0.97327	0.93749	1
9.53414	326	0	1	0.955213	0.00955528	0.97327	0.93749	1
9.56667	325	0	1	0.955213	0.00955528	0.97327	0.93749	1
9.68007	324	0	1	0.955213	0.00955528	0.97327	0.93749	1
9.69852	323	0	1	0.955213	0.00955528	0.97327	0.93749	1
9.76428	322	1	0	0.952246	0.0100488	0.971187	0.933675	1
9.76667	321	0	1	0.952246	0.0100488	0.971187	0.933675	1
9.86291	320	0	2	0.952246	0.0100488	0.971187	0.933675	1
9.86667	318	0	1	0.952246	0.0100488	0.971187	0.933675	1
10	317	0	1	0.952246	0.0100488	0.971187	0.933675	1
10.0273	316	0	1	0.952246	0.0100488	0.971187	0.933675	1
10.3561	315	1	1	0.949223	0.0105398	0.969036	0.929815	1
10.3889	313	0	1	0.949223	0.0105398	0.969036	0.929815	1
10.4	312	0	2	0.949223	0.0105398	0.969036	0.929815	1
10.4333	310	0	2	0.949223	0.0105398	0.969036	0.929815	1
10.4547	308	0	1	0.949223	0.0105398	0.969036	0.929815	1
10.4667	307	0	1	0.949223	0.0105398	0.969036	0.929815	1
10.5204	306	0	1	0.949223	0.0105398	0.969036	0.929815	1
10.5862	305	0	1	0.949223	0.0105398	0.969036	0.929815	1
10.6317	304	0	1	0.949223	0.0105398	0.969036	0.929815	1
11.0333	303	0	1	0.949223	0.0105398	0.969036	0.929815	1
11.0465	302	0	3	0.949223	0.0105398	0.969036	0.929815	1
11.0667	299	0	1	0.949223	0.0105398	0.969036	0.929815	1
11.1	298	0	1	0.949223	0.0105398	0.969036	0.929815	1
11.2437	297	0	1	0.949223	0.0105398	0.969036	0.929815	1
11.2766	296	0	1	0.949223	0.0105398	0.969036	0.929815	1
11.4333	295	0	1	0.949223	0.0105398	0.969036	0.929815	1
11.4738	294	0	1	0.949223	0.0105398	0.969036	0.929815	1
11.5067	293	0	3	0.949223	0.0105398	0.969036	0.929815	1
11.6054	290	1	0	0.94595	0.0110914	0.966739	0.925608	1
11.6711	289	0	1	0.94595	0.0110914	0.966739	0.925608	1
11.704	288	0	2	0.94595	0.0110914	0.966739	0.925608	1
11.7369	286	0	1	0.94595	0.0110914	0.966739	0.925608	1
11.9114	285	0	2	0.94595	0.0110914	0.966739	0.925608	1
11.967	283	0	2	0.94595	0.0110914	0.966739	0.925608	1
11.9999	281	0	1	0.94595	0.0110914	0.966739	0.925608	1
12.0667	280	0	1	0.94595	0.0110914	0.966739	0.925608	1
12.0985	279	0	1	0.94595	0.0110914	0.966739	0.925608	1
12.1971	278	0	2	0.94595	0.0110914	0.966739	0.925608	1
12.3	276	0	1	0.94595	0.0110914	0.966739	0.925608	1
12.3615	275	0	2	0.94595	0.0110914	0.966739	0.925608	1
12.3708	273	0	1	0.94595	0.0110914	0.966739	0.925608	1
12.3944	272	0	1	0.94595	0.0110914	0.966739	0.925608	1
12.4273	271	1	0	0.942459	0.0116913	0.964305	0.921109	1
12.5333	270	0	1	0.942459	0.0116913	0.964305	0.921109	1
12.5588	269	0	1	0.942459	0.0116913	0.964305	0.921109	1
12.5916	268	0	1	0.942459	0.0116913	0.964305	0.921109	1
12.756	267	0	1	0.942459	0.0116913	0.964305	0.921109	1
12.8218	266	0	1	0.942459	0.0116913	0.964305	0.921109	1
12.8875	265	0	3	0.942459	0.0116913	0.964305	0.921109	1
12.9	262	0	1	0.942459	0.0116913	0.964305	0.921109	1
13	261	0	1	0.942459	0.0116913	0.964305	0.921109	1
13.0848	260	0	1	0.942459	0.0116913	0.964305	0.921109	1
13.1505	259	0	2	0.942459	0.0116913	0.964305	0.921109	1
13.3478	257	0	1	0.942459	0.0116913	0.964305	0.921109	1
13.7094	256	0	1	0.942459	0.0116913	0.964305	0.921109	1
13.7423	255	0	1	0.942459	0.0116913	0.964305	0.921109	1
13.7667	254	0	1	0.942459	0.0116913	0.964305	0.921109	1
13.8738	253	0	1	0.942459	0.0116913	0.964305	0.921109	1
13.9	252	0	1	0.942459	0.0116913	0.964305	0.921109	1
14	251	0	1	0.942459	0.0116913	0.964305	0.921109	1
14.2	250	0	1	0.942459	0.0116913	0.964305	0.921109	1
14.2683	249	0	1	0.942459	0.0116913	0.964305	0.921109	1
14.274	248	0	1	0.942459	0.0116913	0.964305	0.921109	1
14.3341	247	0	1	0.942459	0.0116913	0.964305	0.921109	1
14.4053	246	0	1	0.942459	0.0116913	0.964305	0.921109	1
14.4985	245	0	1	0.942459	0.0116913	0.964305	0.921109	1
14.5313	244	0	1	0.942459	0.0116913	0.964305	0.921109	1
14.6	243	0	1	0.942459	0.0116913	0.964305	0.921109	1
14.63	242	0	1	0.942459	0.0116913	0.964305	0.921109	1
14.6667	241	0	1	0.942459	0.0116913	0.964305	0.921109	1
14.7	240	0	1	0.942459	0.0116913	0.964305	0.921109	1
14.8333	239	0	1	0.942459	0.0116913	0.964305	0.921109	1
14.8667	238	0	1	0.942459	0.0116913	0.964305	0.921109	1
14.9631	237	0	1	0.942459	0.0116913	0.964305	0.921109	1
15.1	236	0	1	0.942459	0.0116913	0.964305	0.921109	1
15.1333	235	0	1	0.942459	0.0116913	0.964305	0.921109	1
15.1667	234	0	1	0.942459	0.0116913	0.964305	0.921109	1
15.2	233	0	1	0.942459	0.0116913	0.964305	0.921109	1
15.2218	232	1	1	0.938397	0.0124638	0.961603	0.915751	1
15.2912	230	0	1	0.938397	0.0124638	0.961603	0.915751	1
15.324	229	0	1	0.938397	0.0124638	0.961603	0.915751	1
15.4	228	0	1	0.938397	0.0124638	0.961603	0.915751	1
15.4519	227	0	1	0.938397	0.0124638	0.961603	0.915751	1
15.4553	226	0	1	0.938397	0.0124638	0.961603	0.915751	1
15.6333	225	0	1	0.938397	0.0124638	0.961603	0.915751	1
15.7478	224	1	0	0.934208	0.0132426	0.958772	0.910272	1
15.8464	223	1	0	0.930018	0.0139845	0.955862	0.904874	1
15.8793	222	0	1	0.930018	0.0139845	0.955862	0.904874	1
15.9333	221	0	1	0.930018	0.0139845	0.955862	0.904874	1
16.0667	220	0	1	0.930018	0.0139845	0.955862	0.904874	1
16.208	219	0	1	0.930018	0.0139845	0.955862	0.904874	1
16.3667	218	0	1	0.930018	0.0139845	0.955862	0.904874	1
16.5039	217	0	1	0.930018	0.0139845	0.955862	0.904874	1
16.6026	216	0	1	0.930018	0.0139845	0.955862	0.904874	1
16.6354	215	0	1	0.930018	0.0139845	0.955862	0.904874	1
16.6667	214	0	1	0.930018	0.0139845	0.955862	0.904874	1
16.7	213	0	1	0.930018	0.0139845	0.955862	0.904874	1
16.8333	212	0	1	0.930018	0.0139845	0.955862	0.904874	1
16.8984	211	0	1	0.930018	0.0139845	0.955862	0.904874	1
16.9	210	0	2	0.930018	0.0139845	0.955862	0.904874	1
17.0667	208	0	1	0.930018	0.0139845	0.955862	0.904874	1
17.2	207	0	1	0.930018	0.0139845	0.955862	0.904874	1
17.2272	206	0	1	0.930018	0.0139845	0.955862	0.904874	1
17.4241	205	0	1	0.930018	0.0139845	0.955862	0.904874	1
17.4333	204	0	1	0.930018	0.0139845	0.955862	0.904874	1
17.4902	203	0	1	0.930018	0.0139845	0.955862	0.904874	1
17.6	202	0	1	0.930018	0.0139845	0.955862	0.904874	1
17.6333	201	0	1	0.930018	0.0139845	0.955862	0.904874	1
17.6667	200	0	1	0.930018	0.0139845	0.955862	0.904874	1
17.7532	199	0	1	0.930018	0.0139845	0.955862	0.904874	1
17.7667	198	0	1	0.930018	0.0139845	0.955862	0.904874	1
17.8847	197	0	1	0.930018	0.0139845	0.955862	0.904874	1
17.9667	196	0	2	0.930018	0.0139845	0.955862	0.904874	1
18.0804	194	0	1	0.930018	0.0139845	0.955862	0.904874	1
18.1	193	0	1	0.930018	0.0139845	0.955862	0.904874	1
18.1806	192	0	3	0.930018	0.0139845	0.955862	0.904874	1
18.2	189	0	1	0.930018	0.0139845	0.955862	0.904874	1
18.2464	188	1	0	0.925072	0.014967	0.95261	0.898329	1
18.3	187	0	1	0.925072	0.014967	0.95261	0.898329	1
18.345	186	0	1	0.925072	0.014967	0.95261	0.898329	1
18.4	185	0	1	0.925072	0.014967	0.95261	0.898329	1
18.5094	184	0	1	0.925072	0.014967	0.95261	0.898329	1
18.5667	183	0	1	0.925072	0.014967	0.95261	0.898329	1
18.6409	182	0	3	0.925072	0.014967	0.95261	0.898329	1
18.871	179	0	1	0.925072	0.014967	0.95261	0.898329	1
18.9	178	0	1	0.925072	0.014967	0.95261	0.898329	1
19.0025	177	0	1	0.925072	0.014967	0.95261	0.898329	1
19.0667	176	0	1	0.925072	0.014967	0.95261	0.898329	1
19.1333	175	0	1	0.925072	0.014967	0.95261	0.898329	1
19.2333	174	0	1	0.925072	0.014967	0.95261	0.898329	1
19.2617	173	0	1	0.925072	0.014967	0.95261	0.898329	1
19.8333	172	0	1	0.925072	0.014967	0.95261	0.898329	1
20.0667	171	0	1	0.925072	0.014967	0.95261	0.898329	1
20.1667	170	0	1	0.925072	0.014967	0.95261	0.898329	1
20.3333	169	0	1	0.925072	0.014967	0.95261	0.898329	1
20.4333	168	0	1	0.925072	0.014967	0.95261	0.898329	1
20.482	167	0	1	0.925072	0.014967	0.95261	0.898329	1
20.5333	166	0	1	0.925072	0.014967	0.95261	0.898329	1
20.6463	165	1	0	0.919465	0.0161544	0.949043	0.890809	1
20.7333	164	0	1	0.919465	0.0161544	0.949043	0.890809	1
20.7667	163	0	1	0.919465	0.0161544	0.949043	0.890809	1
20.8	162	0	1	0.919465	0.0161544	0.949043	0.890809	1
21.0333	161	0	1	0.919465	0.0161544	0.949043	0.890809	1
21.1333	160	0	2	0.919465	0.0161544	0.949043	0.890809	1
21.1724	158	0	2	0.919465	0.0161544	0.949043	0.890809	1
21.3039	156	1	0	0.913571	0.0173874	0.945241	0.882962	1
21.329	155	0	1	0.913571	0.0173874	0.945241	0.882962	1
21.3696	154	0	1	0.913571	0.0173874	0.945241	0.882962	1
21.4354	153	0	1	0.913571	0.0173874	0.945241	0.882962	1
21.5011	152	0	1	0.913571	0.0173874	0.945241	0.882962	1
21.5333	151	0	1	0.913571	0.0173874	0.945241	0.882962	1
21.7313	150	0	1	0.913571	0.0173874	0.945241	0.882962	1
22.0929	149	0	1	0.913571	0.0173874	0.945241	0.882962	1
22.1	148	0	1	0.913571	0.0173874	0.945241	0.882962	1
22.2667	147	0	1	0.913571	0.0173874	0.945241	0.882962	1
22.5861	146	0	1	0.913571	0.0173874	0.945241	0.882962	1
22.7833	145	1	0	0.907271	0.018714	0.941166	0.874596	1
22.8	144	0	1	0.907271	0.018714	0.941166	0.874596	1
22.8162	143	0	1	0.907271	0.018714	0.941166	0.874596	1
23.0792	142	0	1	0.907271	0.018714	0.941166	0.874596	1
23.1667	141	0	1	0.907271	0.018714	0.941166	0.874596	1
23.2107	140	0	1	0.907271	0.018714	0.941166	0.874596	1
23.2436	139	0	1	0.907271	0.018714	0.941166	0.874596	1
23.4408	138	0	2	0.907271	0.018714	0.941166	0.874596	1
23.4737	136	0	2	0.907271	0.018714	0.941166	0.874596	1
23.5395	134	0	1	0.907271	0.018714	0.941166	0.874596	1
23.6667	133	0	1	0.907271	0.018714	0.941166	0.874596	1
23.671	132	0	1	0.907271	0.018714	0.941166	0.874596	1
23.7038	131	0	2	0.907271	0.018714	0.941166	0.874596	1
23.7244	129	0	1	0.907271	0.018714	0.941166	0.874596	1
23.8025	128	0	2	0.907271	0.018714	0.941166	0.874596	1
23.8354	126	0	1	0.907271	0.018714	0.941166	0.874596	1
23.934	125	0	2	0.907271	0.018714	0.941166	0.874596	1
24.0326	123	0	2	0.907271	0.018714	0.941166	0.874596	1
24.1641	121	0	3	0.907271	0.018714	0.941166	0.874596	1
24.2667	118	0	1	0.907271	0.018714	0.941166	0.874596	1
24.3667	117	0	1	0.907271	0.018714	0.941166	0.874596	1
24.46	116	0	1	0.907271	0.018714	0.941166	0.874596	1
24.6244	115	0	2	0.907271	0.018714	0.941166	0.874596	1
24.723	113	0	1	0.907271	0.018714	0.941166	0.874596	1
24.7333	112	0	1	0.907271	0.018714	0.941166	0.874596	1
24.7888	111	0	1	0.907271	0.018714	0.941166	0.874596	1
24.9203	110	0	2	0.907271	0.018714	0.941166	0.874596	1
25.3148	108	0	1	0.907271	0.018714	0.941166	0.874596	1
25.3333	107	0	1	0.907271	0.018714	0.941166	0.874596	1
25.4792	106	0	1	0.907271	0.018714	0.941166	0.874596	1
25.6333	105	0	1	0.907271	0.018714	0.941166	0.874596	1
25.7	104	0	1	0.907271	0.018714	0.941166	0.874596	1
25.7751	103	0	1	0.907271	0.018714	0.941166	0.874596	1
26.1	102	0	1	0.907271	0.018714	0.941166	0.874596	1
26.2	101	0	1	0.907271	0.018714	0.941166	0.874596	1
26.2682	100	0	1	0.907271	0.018714	0.941166	0.874596	1
26.5	99	0	1	0.907271	0.018714	0.941166	0.874596	1
26.5312	98	0	1	0.907271	0.018714	0.941166	0.874596	1
26.9257	97	0	1	0.907271	0.018714	0.941166	0.874596	1
26.9586	96	0	1	0.907271	0.018714	0.941166	0.874596	1
27.5	95	0	1	0.907271	0.018714	0.941166	0.874596	1
27.7	94	0	1	0.907271	0.018714	0.941166	0.874596	1
27.8333	93	0	1	0.907271	0.018714	0.941166	0.874596	1
28.0667	92	0	1	0.907271	0.018714	0.941166	0.874596	1
28.1333	91	0	1	0.907271	0.018714	0.941166	0.874596	1
28.1422	90	0	1	0.907271	0.018714	0.941166	0.874596	1
28.2667	89	0	1	0.907271	0.018714	0.941166	0.874596	1
28.3065	88	0	1	0.907271	0.018714	0.941166	0.874596	1
28.6353	87	0	1	0.907271	0.018714	0.941166	0.874596	1
28.8333	86	0	1	0.907271	0.018714	0.941166	0.874596	1
29.0667	85	0	1	0.907271	0.018714	0.941166	0.874596	1
29.3	84	0	1	0.907271	0.018714	0.941166	0.874596	1
29.3333	83	0	1	0.907271	0.018714	0.941166	0.874596	1
29.4333	82	0	1	0.907271	0.018714	0.941166	0.874596	1
29.434	81	0	1	0.907271	0.018714	0.941166	0.874596	1
29.4667	80	0	1	0.907271	0.018714	0.941166	0.874596	1
29.9667	79	0	1	0.907271	0.018714	0.941166	0.874596	1
30.0667	78	0	1	0.907271	0.018714	0.941166	0.874596	1
30.3777	77	0	1	0.907271	0.018714	0.941166	0.874596	1
30.6736	76	0	1	0.907271	0.018714	0.941166	0.874596	1
31	75	0	1	0.907271	0.018714	0.941166	0.874596	1
31.0667	74	0	1	0.907271	0.018714	0.941166	0.874596	1
31.3667	73	0	1	0.907271	0.018714	0.941166	0.874596	1
32.0919	72	0	1	0.907271	0.018714	0.941166	0.874596	1
32.2333	71	0	1	0.907271	0.018714	0.941166	0.874596	1
32.6667	70	0	1	0.907271	0.018714	0.941166	0.874596	1
32.7153	69	0	1	0.907271	0.018714	0.941166	0.874596	1
33	68	0	1	0.907271	0.018714	0.941166	0.874596	1
33.1333	67	0	1	0.907271	0.018714	0.941166	0.874596	1
33.5339	66	0	1	0.907271	0.018714	0.941166	0.874596	1
33.7333	65	0	1	0.907271	0.018714	0.941166	0.874596	1
34.4667	64	0	1	0.907271	0.018714	0.941166	0.874596	1
34.5333	63	0	1	0.907271	0.018714	0.941166	0.874596	1
35.0791	62	0	1	0.907271	0.018714	0.941166	0.874596	1
35.3667	61	0	1	0.907271	0.018714	0.941166	0.874596	1
35.4407	60	0	1	0.907271	0.018714	0.941166	0.874596	1
35.7333	59	0	1	0.907271	0.018714	0.941166	0.874596	1
36.3333	58	0	1	0.907271	0.018714	0.941166	0.874596	1
36.5667	57	0	1	0.907271	0.018714	0.941166	0.874596	1
36.9201	56	0	1	0.907271	0.018714	0.941166	0.874596	1
36.953	55	0	1	0.907271	0.018714	0.941166	0.874596	1
37.3333	54	0	1	0.907271	0.018714	0.941166	0.874596	1
37.5777	53	0	1	0.907271	0.018714	0.941166	0.874596	1
38.2667	52	0	1	0.907271	0.018714	0.941166	0.874596	1
38.9256	51	0	1	0.907271	0.018714	0.941166	0.874596	1
38.9667	50	0	1	0.907271	0.018714	0.941166	0.874596	1
39.1797	49	0	1	0.907271	0.018714	0.941166	0.874596	1
40.0434	48	0	1	0.907271	0.018714	0.941166	0.874596	1
40.0667	47	0	1	0.907271	0.018714	0.941166	0.874596	1
40.2735	46	0	1	0.907271	0.018714	0.941166	0.874596	1
40.3	45	0	1	0.907271	0.018714	0.941166	0.874596	1
40.9	44	0	1	0.907271	0.018714	0.941166	0.874596	1
42.7064	43	0	1	0.907271	0.018714	0.941166	0.874596	1
43.331	42	0	1	0.907271	0.018714	0.941166	0.874596	1
43.4954	41	0	1	0.907271	0.018714	0.941166	0.874596	1
43.6667	40	0	1	0.907271	0.018714	0.941166	0.874596	1
43.7255	39	0	1	0.907271	0.018714	0.941166	0.874596	1
43.9557	38	0	1	0.907271	0.018714	0.941166	0.874596	1
44.1858	37	1	0	0.88275	0.0331808	0.942066	0.827169	1
44.8236	36	0	1	0.88275	0.0331808	0.942066	0.827169	1
44.9667	35	0	1	0.88275	0.0331808	0.942066	0.827169	1
45.4667	34	0	1	0.88275	0.0331808	0.942066	0.827169	1
45.8667	33	0	1	0.88275	0.0331808	0.942066	0.827169	1
46.0049	32	0	1	0.88275	0.0331808	0.942066	0.827169	1
46.3002	31	0	1	0.88275	0.0331808	0.942066	0.827169	1
47.0789	30	0	1	0.88275	0.0331808	0.942066	0.827169	1
48.2034	29	0	1	0.88275	0.0331808	0.942066	0.827169	1
48.466	28	0	1	0.88275	0.0331808	0.942066	0.827169	1
48.9253	27	0	1	0.88275	0.0331808	0.942066	0.827169	1
49.1173	26	0	1	0.88275	0.0331808	0.942066	0.827169	1
49.5816	25	0	1	0.88275	0.0331808	0.942066	0.827169	1
49.8734	24	0	1	0.88275	0.0331808	0.942066	0.827169	1
50.1395	23	0	1	0.88275	0.0331808	0.942066	0.827169	1
50.9926	22	0	1	0.88275	0.0331808	0.942066	0.827169	1
51.2551	21	0	1	0.88275	0.0331808	0.942066	0.827169	1
53.1282	20	0	1	0.88275	0.0331808	0.942066	0.827169	1
55.3333	19	0	1	0.88275	0.0331808	0.942066	0.827169	1
55.7667	18	0	1	0.88275	0.0331808	0.942066	0.827169	1
56.4069	17	0	1	0.88275	0.0331808	0.942066	0.827169	1
56.6131	16	1	0	0.827578	0.0725784	0.954086	0.717844	1
56.9747	15	0	1	0.827578	0.0725784	0.954086	0.717844	1
57.3692	14	0	1	0.827578	0.0725784	0.954086	0.717844	1
57.5994	13	0	1	0.827578	0.0725784	0.954086	0.717844	1
58.0596	12	0	1	0.827578	0.0725784	0.954086	0.717844	1
61	11	0	1	0.827578	0.0725784	0.954086	0.717844	1
61.0185	10	0	1	0.827578	0.0725784	0.954086	0.717844	1
61.2486	9	0	1	0.827578	0.0725784	0.954086	0.717844	1
62.5637	8	0	1	0.827578	0.0725784	0.954086	0.717844	1
70.1667	7	0	1	0.827578	0.0725784	0.954086	0.717844	1
70.9667	6	0	1	0.827578	0.0725784	0.954086	0.717844	1
73.0184	5	0	1	0.827578	0.0725784	0.954086	0.717844	1
83.5059	4	0	1	0.827578	0.0725784	0.954086	0.717844	1
88.1415	3	0	1	0.827578	0.0725784	0.954086	0.717844	1
99.2	2	0	1	0.827578	0.0725784	0.954086	0.717844	1
116.784	1	0	1	0.827578	0.0725784	0.954086	0.717844	1
0	131	0	5	1	0	1	1	2
0.3	126	0	1	1	0	1	1	2
0.394516	125	0	1	1	0	1	1	2
0.427393	124	0	1	1	0	1	1	2
0.460269	123	0	1	1	0	1	1	2
0.690403	122	0	1	1	0	1	1	2
0.789032	121	1	0	0.991736	0.00829883	1	0.975735	2
0.887662	120	0	1	0.991736	0.00829883	1	0.975735	2
0.920538	119	0	3	0.991736	0.00829883	1	0.975735	2
0.933333	116	0	2	0.991736	0.00829883	1	0.975735	2
0.984413	114	0	1	0.991736	0.00829883	1	0.975735	2
0.986291	113	0	1	0.991736	0.00829883	1	0.975735	2
1.16667	112	0	1	0.991736	0.00829883	1	0.975735	2
1.3	111	0	1	0.991736	0.00829883	1	0.975735	2
1.36667	110	0	1	0.991736	0.00829883	1	0.975735	2
1.38081	109	1	1	0.982637	0.0124023	1	0.959039	2
1.7	107	0	1	0.982637	0.0124023	1	0.959039	2
1.73333	106	0	1	0.982637	0.0124023	1	0.959039	2
1.8	105	0	1	0.982637	0.0124023	1	0.959039	2
1.83333	104	0	2	0.982637	0.0124023	1	0.959039	2
1.83757	102	0	1	0.982637	0.0124023	1	0.959039	2
1.84108	101	0	1	0.982637	0.0124023	1	0.959039	2
1.86667	100	0	1	0.982637	0.0124023	1	0.959039	2
1.9	99	0	1	0.982637	0.0124023	1	0.959039	2
1.96667	98	0	1	0.982637	0.0124023	1	0.959039	2
2	97	0	1	0.982637	0.0124023	1	0.959039	2
2.07121	96	0	1	0.982637	0.0124023	1	0.959039	2
2.1	95	0	3	0.982637	0.0124023	1	0.959039	2
2.13333	92	0	2	0.982637	0.0124023	1	0.959039	2
2.30134	90	0	2	0.982637	0.0124023	1	0.959039	2
2.46573	88	0	1	0.982637	0.0124023	1	0.959039	2
2.53148	87	0	2	0.982637	0.0124023	1	0.959039	2
2.56667	85	0	2	0.982637	0.0124023	1	0.959039	2
2.66298	83	1	0	0.970798	0.0173421	1	0.938355	2
2.66667	82	0	1	0.970798	0.0173421	1	0.938355	2
2.72874	81	0	1	0.970798	0.0173421	1	0.938355	2
2.76161	80	0	1	0.970798	0.0173421	1	0.938355	2
2.82737	79	0	1	0.970798	0.0173421	1	0.938355	2
2.9	78	0	1	0.970798	0.0173421	1	0.938355	2
3.03333	77	0	1	0.970798	0.0173421	1	0.938355	2
3.3	76	0	1	0.970798	0.0173421	1	0.938355	2
3.34701	75	0	1	0.970798	0.0173421	1	0.938355	2
3.4	74	0	1	0.970798	0.0173421	1	0.938355	2
3.45202	73	1	1	0.957499	0.0221587	1	0.916805	2
3.5	71	0	4	0.957499	0.0221587	1	0.916805	2
3.63333	67	0	1	0.957499	0.0221587	1	0.916805	2
3.68215	66	0	1	0.957499	0.0221587	1	0.916805	2
4.03333	65	0	1	0.957499	0.0221587	1	0.916805	2
4.14242	64	1	1	0.942539	0.027185	0.99412	0.893633	2
4.2	62	0	1	0.942539	0.027185	0.99412	0.893633	2
4.20817	61	0	1	0.942539	0.027185	0.99412	0.893633	2
4.4	60	0	1	0.942539	0.027185	0.99412	0.893633	2
4.76707	59	0	1	0.942539	0.027185	0.99412	0.893633	2
4.93145	58	0	1	0.942539	0.027185	0.99412	0.893633	2
4.96433	57	0	1	0.942539	0.027185	0.99412	0.893633	2
5.03333	56	0	1	0.942539	0.027185	0.99412	0.893633	2
5.06296	55	0	1	0.942539	0.027185	0.99412	0.893633	2
5.52323	54	0	1	0.942539	0.027185	0.99412	0.893633	2
5.58898	53	1	0	0.924755	0.0331944	0.986919	0.866506	2
5.81911	52	0	1	0.924755	0.0331944	0.986919	0.866506	2
5.93333	51	0	1	0.924755	0.0331944	0.986919	0.866506	2
6.16899	50	0	1	0.924755	0.0331944	0.986919	0.866506	2
6.23462	49	0	1	0.924755	0.0331944	0.986919	0.866506	2
6.44376	48	1	0	0.905489	0.0393081	0.978008	0.838347	2
6.47664	47	0	1	0.905489	0.0393081	0.978008	0.838347	2
6.93691	46	0	1	0.905489	0.0393081	0.978008	0.838347	2
7.39718	45	0	1	0.905489	0.0393081	0.978008	0.838347	2
7.98895	44	0	1	0.905489	0.0393081	0.978008	0.838347	2
8.28484	43	0	1	0.905489	0.0393081	0.978008	0.838347	2
8.5	42	0	1	0.905489	0.0393081	0.978008	0.838347	2
8.51498	41	0	1	0.905489	0.0393081	0.978008	0.838347	2
9.02379	40	0	1	0.905489	0.0393081	0.978008	0.838347	2
9.13333	39	0	1	0.905489	0.0393081	0.978008	0.838347	2
9.89578	38	0	1	0.905489	0.0393081	0.978008	0.838347	2
10.1	37	0	1	0.905489	0.0393081	0.978008	0.838347	2
10.1588	36	1	0	0.880337	0.0483609	0.967862	0.800726	2
10.3561	35	0	1	0.880337	0.0483609	0.967862	0.800726	2
10.3667	34	0	1	0.880337	0.0483609	0.967862	0.800726	2
10.8821	33	0	1	0.880337	0.0483609	0.967862	0.800726	2
11	32	0	1	0.880337	0.0483609	0.967862	0.800726	2
11.0465	31	0	1	0.880337	0.0483609	0.967862	0.800726	2
11.2108	30	0	1	0.880337	0.0483609	0.967862	0.800726	2
11.2766	29	0	1	0.880337	0.0483609	0.967862	0.800726	2
11.5067	28	0	1	0.880337	0.0483609	0.967862	0.800726	2
11.5667	27	0	1	0.880337	0.0483609	0.967862	0.800726	2
11.6382	26	0	1	0.880337	0.0483609	0.967862	0.800726	2
11.704	25	0	1	0.880337	0.0483609	0.967862	0.800726	2
12.1	24	0	1	0.880337	0.0483609	0.967862	0.800726	2
12.1333	23	0	1	0.880337	0.0483609	0.967862	0.800726	2
12.8667	22	0	1	0.880337	0.0483609	0.967862	0.800726	2
14.5	21	0	1	0.880337	0.0483609	0.967862	0.800726	2
14.8975	20	0	1	0.880337	0.0483609	0.967862	0.800726	2
15.1667	19	0	1	0.880337	0.0483609	0.967862	0.800726	2
16.2333	18	0	1	0.880337	0.0483609	0.967862	0.800726	2
16.3724	17	0	1	0.880337	0.0483609	0.967862	0.800726	2
18.0162	16	0	1	0.880337	0.0483609	0.967862	0.800726	2
20.5	15	0	1	0.880337	0.0483609	0.967862	0.800726	2
23.8	14	0	1	0.880337	0.0483609	0.967862	0.800726	2
24.5119	13	0	1	0.880337	0.0483609	0.967862	0.800726	2
28.3667	12	0	1	0.880337	0.0483609	0.967862	0.800726	2
28.7668	11	1	0	0.800306	0.10691	0.986865	0.649014	2
28.7997	10	0	1	0.800306	0.10691	0.986865	0.649014	2
36.0982	9	0	1	0.800306	0.10691	0.986865	0.649014	2
37.4667	8	0	1	0.800306	0.10691	0.986865	0.649014	2
38.8333	7	0	1	0.800306	0.10691	0.986865	0.649014	2
39.6818	6	1	0	0.666922	0.211573	1	0.440538	2
44.6	5	0	1	0.666922	0.211573	1	0.440538	2
47.3419	4	1	0	0.500191	0.357906	1	0.24802	2
49.5447	3	0	1	0.500191	0.357906	1	0.24802	2
60.6	2	0	1	0.500191	0.357906	1	0.24802	2
98.4667	1	0	1	0.500191	0.357906	1	0.24802	2

## Sheet: Fig2_SevereIMC
time	n.risk	n.event	n.censor	surv	std.err	upper	lower	strata
0	129	0	3	1	0	1	1	0
0.233333	126	0	1	1	0	1	1	0
0.295887	125	0	1	1	0	1	1	0
0.466667	124	0	1	1	0	1	1	0
0.6	123	0	1	1	0	1	1	0
0.690403	122	0	1	1	0	1	1	0
0.789032	121	0	1	1	0	1	1	0
0.854785	120	0	1	1	0	1	1	0
0.866667	119	0	1	1	0	1	1	0
0.918786	118	0	1	1	0	1	1	0
0.920538	117	0	1	1	0	1	1	0
1.1178	116	0	1	1	0	1	1	0
1.16667	115	0	1	1	0	1	1	0
1.2	114	0	2	1	0	1	1	0
1.21643	112	0	1	1	0	1	1	0
1.23333	111	0	2	1	0	1	1	0
1.38081	109	0	1	1	0	1	1	0
1.43333	108	0	1	1	0	1	1	0
1.44656	107	0	1	1	0	1	1	0
1.53333	106	0	3	1	0	1	1	0
1.56667	103	0	1	1	0	1	1	0
1.63333	102	0	1	1	0	1	1	0
1.64382	101	0	1	1	0	1	1	0
1.66667	100	0	1	1	0	1	1	0
1.7	99	0	1	1	0	1	1	0
1.86667	98	0	2	1	0	1	1	0
1.9032	96	0	1	1	0	1	1	0
1.96667	95	0	1	1	0	1	1	0
2.03333	94	0	1	1	0	1	1	0
2.06667	93	0	1	1	0	1	1	0
2.1	92	0	2	1	0	1	1	0
2.10008	90	0	1	1	0	1	1	0
2.10409	89	0	1	1	0	1	1	0
2.16984	88	0	1	1	0	1	1	0
2.23559	87	0	1	1	0	1	1	0
2.26667	86	0	2	1	0	1	1	0
2.3	84	0	1	1	0	1	1	0
2.46667	83	0	1	1	0	1	1	0
2.63333	82	0	1	1	0	1	1	0
2.66667	81	0	1	1	0	1	1	0
2.7	80	0	1	1	0	1	1	0
2.76161	79	0	2	1	0	1	1	0
2.78917	77	0	1	1	0	1	1	0
2.82737	76	0	1	1	0	1	1	0
2.93333	75	0	1	1	0	1	1	0
2.98605	74	0	1	1	0	1	1	0
3.09038	73	0	1	1	0	1	1	0
3.1	72	0	1	1	0	1	1	0
3.18901	71	0	1	1	0	1	1	0
3.23333	70	0	1	1	0	1	1	0
3.68215	69	0	1	1	0	1	1	0
4	68	0	1	1	0	1	1	0
4.06891	67	0	2	1	0	1	1	0
4.23333	65	0	1	1	0	1	1	0
4.66667	64	0	2	1	0	1	1	0
4.96433	62	0	1	1	0	1	1	0
5.36667	61	0	1	1	0	1	1	0
5.4	60	0	5	1	0	1	1	0
5.56667	55	0	1	1	0	1	1	0
6.03333	54	0	1	1	0	1	1	0
6.23333	53	0	1	1	0	1	1	0
6.23462	52	0	1	1	0	1	1	0
6.26667	51	0	1	1	0	1	1	0
6.3	50	0	1	1	0	1	1	0
7	49	0	1	1	0	1	1	0
7.16667	48	0	1	1	0	1	1	0
7.39718	47	0	1	1	0	1	1	0
7.6128	46	0	1	1	0	1	1	0
7.83333	45	0	1	1	0	1	1	0
8.6	44	0	1	1	0	1	1	0
8.90949	43	0	1	1	0	1	1	0
9.20538	42	0	1	1	0	1	1	0
9.36976	41	0	1	1	0	1	1	0
9.4	40	0	1	1	0	1	1	0
9.59989	39	0	1	1	0	1	1	0
9.66565	38	0	1	1	0	1	1	0
9.89578	37	0	1	1	0	1	1	0
10.4333	36	0	1	1	0	1	1	0
10.5862	35	0	1	1	0	1	1	0
10.8163	34	0	1	1	0	1	1	0
10.8821	33	0	1	1	0	1	1	0
11.0465	32	0	1	1	0	1	1	0
11.7369	31	0	2	1	0	1	1	0
12.8	29	0	1	1	0	1	1	0
13.1667	28	0	1	1	0	1	1	0
14.2667	27	0	1	1	0	1	1	0
15.0333	26	0	1	1	0	1	1	0
15.8667	25	0	1	1	0	1	1	0
16.7333	24	0	1	1	0	1	1	0
17.1	23	0	1	1	0	1	1	0
18.0333	22	0	1	1	0	1	1	0
18.8	21	0	1	1	0	1	1	0
19.2289	20	0	1	1	0	1	1	0
20.0333	19	0	1	1	0	1	1	0
20.6333	18	0	1	1	0	1	1	0
20.6727	17	0	1	1	0	1	1	0
21.8628	16	0	1	1	0	1	1	0
21.9852	15	0	1	1	0	1	1	0
22.0929	14	0	1	1	0	1	1	0
22.5861	13	0	1	1	0	1	1	0
23.3093	12	0	1	1	0	1	1	0
23.4619	11	0	1	1	0	1	1	0
25.8	10	0	1	1	0	1	1	0
26.4	9	0	1	1	0	1	1	0
30.8709	8	0	1	1	0	1	1	0
31.2333	7	0	1	1	0	1	1	0
33.6669	6	0	1	1	0	1	1	0
35.6333	5	0	1	1	0	1	1	0
55.0667	4	0	1	1	0	1	1	0
58.6382	3	0	1	1	0	1	1	0
62.4979	2	0	1	1	0	1	1	0
94.8812	1	0	1	1	0	1	1	0
0	1037	0	30	1	0	1	1	1
0.0986291	1007	0	2	1	0	1	1	1
0.2	1005	0	1	1	0	1	1	1
0.4	1004	0	1	1	0	1	1	1
0.427393	1003	0	2	1	0	1	1	1
0.460269	1001	0	5	1	0	1	1	1
0.466667	996	0	2	1	0	1	1	1
0.493145	994	0	1	1	0	1	1	1
0.526022	993	0	1	1	0	1	1	1
0.533333	992	0	1	1	0	1	1	1
0.558898	991	0	1	1	0	1	1	1
0.566667	990	0	4	1	0	1	1	1
0.6	986	0	1	1	0	1	1	1
0.633333	985	0	2	1	0	1	1	1
0.657527	983	0	1	1	0	1	1	1
0.666667	982	0	2	1	0	1	1	1
0.690403	980	0	6	1	0	1	1	1
0.7	974	0	1	1	0	1	1	1
0.733333	973	0	1	1	0	1	1	1
0.756156	972	0	1	1	0	1	1	1
0.787531	971	0	1	1	0	1	1	1
0.789032	970	0	1	1	0	1	1	1
0.833333	969	0	3	1	0	1	1	1
0.854785	966	0	2	1	0	1	1	1
0.866667	964	0	2	1	0	1	1	1
0.887662	962	0	3	1	0	1	1	1
0.918786	959	0	1	1	0	1	1	1
0.920538	958	1	17	0.998956	0.00104439	1	0.996913	1
0.933333	940	0	4	0.998956	0.00104439	1	0.996913	1
0.966667	936	0	2	0.998956	0.00104439	1	0.996913	1
0.986291	934	0	2	0.998956	0.00104439	1	0.996913	1
1	932	0	2	0.998956	0.00104439	1	0.996913	1
1.03333	930	0	1	0.998956	0.00104439	1	0.996913	1
1.05204	929	0	2	0.998956	0.00104439	1	0.996913	1
1.06667	927	0	2	0.998956	0.00104439	1	0.996913	1
1.08492	925	0	2	0.998956	0.00104439	1	0.996913	1
1.1	923	0	1	0.998956	0.00104439	1	0.996913	1
1.14848	922	0	2	0.998956	0.00104439	1	0.996913	1
1.15067	920	2	1	0.996785	0.0018598	1	0.993158	1
1.16667	917	0	9	0.996785	0.0018598	1	0.993158	1
1.1813	908	0	1	0.996785	0.0018598	1	0.993158	1
1.2	907	0	4	0.996785	0.0018598	1	0.993158	1
1.21411	903	0	2	0.996785	0.0018598	1	0.993158	1
1.23333	901	0	4	0.996785	0.0018598	1	0.993158	1
1.24692	897	0	1	0.996785	0.0018598	1	0.993158	1
1.2493	896	0	2	0.996785	0.0018598	1	0.993158	1
1.26667	894	0	4	0.996785	0.0018598	1	0.993158	1
1.27974	890	0	2	0.996785	0.0018598	1	0.993158	1
1.28218	888	0	1	0.996785	0.0018598	1	0.993158	1
1.3	887	0	3	0.996785	0.0018598	1	0.993158	1
1.31255	884	0	1	0.996785	0.0018598	1	0.993158	1
1.31505	883	0	4	0.996785	0.0018598	1	0.993158	1
1.33333	879	0	3	0.996785	0.0018598	1	0.993158	1
1.34793	876	0	1	0.996785	0.0018598	1	0.993158	1
1.36667	875	0	2	0.996785	0.0018598	1	0.993158	1
1.38081	873	0	24	0.996785	0.0018598	1	0.993158	1
1.4	849	0	4	0.996785	0.0018598	1	0.993158	1
1.41099	845	0	2	0.996785	0.0018598	1	0.993158	1
1.41368	843	0	1	0.996785	0.0018598	1	0.993158	1
1.43333	842	0	1	0.996785	0.0018598	1	0.993158	1
1.44656	841	0	1	0.996785	0.0018598	1	0.993158	1
1.46667	840	0	1	0.996785	0.0018598	1	0.993158	1
1.47944	839	0	2	0.996785	0.0018598	1	0.993158	1
1.5	837	0	3	0.996785	0.0018598	1	0.993158	1
1.50943	834	0	1	0.996785	0.0018598	1	0.993158	1
1.53333	833	0	1	0.996785	0.0018598	1	0.993158	1
1.56667	832	0	2	0.996785	0.0018598	1	0.993158	1
1.57506	830	0	1	0.996785	0.0018598	1	0.993158	1
1.6	829	0	1	0.996785	0.0018598	1	0.993158	1
1.63333	828	0	4	0.996785	0.0018598	1	0.993158	1
1.66667	824	0	4	0.996785	0.0018598	1	0.993158	1
1.6735	820	0	1	0.996785	0.0018598	1	0.993158	1
1.7	819	0	6	0.996785	0.0018598	1	0.993158	1
1.70632	813	0	1	0.996785	0.0018598	1	0.993158	1
1.73913	812	0	1	0.996785	0.0018598	1	0.993158	1
1.76667	811	0	4	0.996785	0.0018598	1	0.993158	1
1.77194	807	0	1	0.996785	0.0018598	1	0.993158	1
1.8	806	0	4	0.996785	0.0018598	1	0.993158	1
1.80476	802	0	2	0.996785	0.0018598	1	0.993158	1
1.8082	800	0	1	0.996785	0.0018598	1	0.993158	1
1.83333	799	0	7	0.996785	0.0018598	1	0.993158	1
1.83757	792	0	4	0.996785	0.0018598	1	0.993158	1
1.84108	788	1	10	0.99552	0.00225196	0.999923	0.991135	1
1.86667	777	0	13	0.99552	0.00225196	0.999923	0.991135	1
1.87039	764	0	1	0.99552	0.00225196	0.999923	0.991135	1
1.9	763	0	2	0.99552	0.00225196	0.999923	0.991135	1
1.90683	761	1	0	0.994211	0.00260775	0.999306	0.989143	1
1.93333	760	0	4	0.994211	0.00260775	0.999306	0.989143	1
1.9397	756	1	0	0.992896	0.00292444	0.998604	0.987221	1
1.96667	755	0	6	0.992896	0.00292444	0.998604	0.987221	1
2	749	0	1	0.992896	0.00292444	0.998604	0.987221	1
2.03333	748	0	3	0.992896	0.00292444	0.998604	0.987221	1
2.06667	745	0	1	0.992896	0.00292444	0.998604	0.987221	1
2.07121	744	0	7	0.992896	0.00292444	0.998604	0.987221	1
2.1	737	0	3	0.992896	0.00292444	0.998604	0.987221	1
2.13333	734	0	4	0.992896	0.00292444	0.998604	0.987221	1
2.13696	730	0	2	0.992896	0.00292444	0.998604	0.987221	1
2.16571	728	0	1	0.992896	0.00292444	0.998604	0.987221	1
2.16667	727	0	3	0.992896	0.00292444	0.998604	0.987221	1
2.16984	724	0	1	0.992896	0.00292444	0.998604	0.987221	1
2.2	723	0	2	0.992896	0.00292444	0.998604	0.987221	1
2.20272	721	0	2	0.992896	0.00292444	0.998604	0.987221	1
2.23134	719	0	1	0.992896	0.00292444	0.998604	0.987221	1
2.26415	718	0	2	0.992896	0.00292444	0.998604	0.987221	1
2.26667	716	0	1	0.992896	0.00292444	0.998604	0.987221	1
2.26847	715	0	1	0.992896	0.00292444	0.998604	0.987221	1
2.29696	714	0	1	0.992896	0.00292444	0.998604	0.987221	1
2.3	713	0	3	0.992896	0.00292444	0.998604	0.987221	1
2.30134	710	0	4	0.992896	0.00292444	0.998604	0.987221	1
2.33333	706	0	3	0.992896	0.00292444	0.998604	0.987221	1
2.33422	703	0	2	0.992896	0.00292444	0.998604	0.987221	1
2.36667	701	0	5	0.992896	0.00292444	0.998604	0.987221	1
2.39541	696	0	1	0.992896	0.00292444	0.998604	0.987221	1
2.39997	695	0	2	0.992896	0.00292444	0.998604	0.987221	1
2.43285	693	0	1	0.992896	0.00292444	0.998604	0.987221	1
2.46667	692	0	3	0.992896	0.00292444	0.998604	0.987221	1
2.4986	689	0	1	0.992896	0.00292444	0.998604	0.987221	1
2.5	688	0	3	0.992896	0.00292444	0.998604	0.987221	1
2.52666	685	0	1	0.992896	0.00292444	0.998604	0.987221	1
2.53148	684	0	2	0.992896	0.00292444	0.998604	0.987221	1
2.53333	682	0	2	0.992896	0.00292444	0.998604	0.987221	1
2.56667	680	0	3	0.992896	0.00292444	0.998604	0.987221	1
2.59229	677	0	1	0.992896	0.00292444	0.998604	0.987221	1
2.59723	676	0	1	0.992896	0.00292444	0.998604	0.987221	1
2.6	675	0	5	0.992896	0.00292444	0.998604	0.987221	1
2.63333	670	0	3	0.992896	0.00292444	0.998604	0.987221	1
2.66298	667	0	1	0.992896	0.00292444	0.998604	0.987221	1
2.66667	666	0	2	0.992896	0.00292444	0.998604	0.987221	1
2.69073	664	0	2	0.992896	0.00292444	0.998604	0.987221	1
2.69586	662	0	2	0.992896	0.00292444	0.998604	0.987221	1
2.7	660	0	2	0.992896	0.00292444	0.998604	0.987221	1
2.72354	658	0	1	0.992896	0.00292444	0.998604	0.987221	1
2.72874	657	0	1	0.992896	0.00292444	0.998604	0.987221	1
2.73333	656	0	4	0.992896	0.00292444	0.998604	0.987221	1
2.76161	652	0	8	0.992896	0.00292444	0.998604	0.987221	1
2.76667	644	0	4	0.992896	0.00292444	0.998604	0.987221	1
2.78917	640	0	1	0.992896	0.00292444	0.998604	0.987221	1
2.79449	639	0	1	0.992896	0.00292444	0.998604	0.987221	1
2.8	638	0	6	0.992896	0.00292444	0.998604	0.987221	1
2.82737	632	0	1	0.992896	0.00292444	0.998604	0.987221	1
2.83333	631	0	2	0.992896	0.00292444	0.998604	0.987221	1
2.86667	629	0	2	0.992896	0.00292444	0.998604	0.987221	1
2.9	627	0	2	0.992896	0.00292444	0.998604	0.987221	1
2.926	625	0	1	0.992896	0.00292444	0.998604	0.987221	1
2.95887	624	0	3	0.992896	0.00292444	0.998604	0.987221	1
2.98605	621	0	1	0.992896	0.00292444	0.998604	0.987221	1
2.99175	620	0	1	0.992896	0.00292444	0.998604	0.987221	1
3.01887	619	0	2	0.992896	0.00292444	0.998604	0.987221	1
3.02462	617	0	2	0.992896	0.00292444	0.998604	0.987221	1
3.05168	615	0	1	0.992896	0.00292444	0.998604	0.987221	1
3.06667	614	0	2	0.992896	0.00292444	0.998604	0.987221	1
3.1	612	0	3	0.992896	0.00292444	0.998604	0.987221	1
3.16667	609	0	3	0.992896	0.00292444	0.998604	0.987221	1
3.2	606	0	3	0.992896	0.00292444	0.998604	0.987221	1
3.22188	603	0	7	0.992896	0.00292444	0.998604	0.987221	1
3.23333	596	0	1	0.992896	0.00292444	0.998604	0.987221	1
3.26667	595	0	2	0.992896	0.00292444	0.998604	0.987221	1
3.33333	593	0	2	0.992896	0.00292444	0.998604	0.987221	1
3.36667	591	0	1	0.992896	0.00292444	0.998604	0.987221	1
3.41914	590	0	1	0.992896	0.00292444	0.998604	0.987221	1
3.43333	589	0	2	0.992896	0.00292444	0.998604	0.987221	1
3.45202	587	0	4	0.992896	0.00292444	0.998604	0.987221	1
3.54389	583	0	1	0.992896	0.00292444	0.998604	0.987221	1
3.55065	582	0	2	0.992896	0.00292444	0.998604	0.987221	1
3.56667	580	0	2	0.992896	0.00292444	0.998604	0.987221	1
3.6	578	0	3	0.992896	0.00292444	0.998604	0.987221	1
3.60952	575	0	1	0.992896	0.00292444	0.998604	0.987221	1
3.63333	574	0	3	0.992896	0.00292444	0.998604	0.987221	1
3.66667	571	0	4	0.992896	0.00292444	0.998604	0.987221	1
3.68215	567	0	3	0.992896	0.00292444	0.998604	0.987221	1
3.71503	564	0	1	0.992896	0.00292444	0.998604	0.987221	1
3.73333	563	0	1	0.992896	0.00292444	0.998604	0.987221	1
3.7479	562	0	2	0.992896	0.00292444	0.998604	0.987221	1
3.76667	560	0	1	0.992896	0.00292444	0.998604	0.987221	1
3.87941	559	0	2	0.992896	0.00292444	0.998604	0.987221	1
3.9	557	0	1	0.992896	0.00292444	0.998604	0.987221	1
3.93333	556	0	1	0.992896	0.00292444	0.998604	0.987221	1
3.94516	555	1	0	0.991107	0.0034358	0.997804	0.984456	1
3.96667	554	0	1	0.991107	0.0034358	0.997804	0.984456	1
4	553	0	2	0.991107	0.0034358	0.997804	0.984456	1
4.00328	551	0	1	0.991107	0.0034358	0.997804	0.984456	1
4.01091	550	0	1	0.991107	0.0034358	0.997804	0.984456	1
4.06667	549	0	1	0.991107	0.0034358	0.997804	0.984456	1
4.07667	548	0	1	0.991107	0.0034358	0.997804	0.984456	1
4.1	547	0	2	0.991107	0.0034358	0.997804	0.984456	1
4.13333	545	0	2	0.991107	0.0034358	0.997804	0.984456	1
4.14242	543	0	3	0.991107	0.0034358	0.997804	0.984456	1
4.16667	540	0	3	0.991107	0.0034358	0.997804	0.984456	1
4.1753	537	1	0	0.989262	0.00390883	0.99687	0.981712	1
4.2	536	0	1	0.989262	0.00390883	0.99687	0.981712	1
4.20817	535	0	1	0.989262	0.00390883	0.99687	0.981712	1
4.26667	534	0	4	0.989262	0.00390883	0.99687	0.981712	1
4.33333	530	0	2	0.989262	0.00390883	0.99687	0.981712	1
4.37255	528	0	1	0.989262	0.00390883	0.99687	0.981712	1
4.43333	527	0	1	0.989262	0.00390883	0.99687	0.981712	1
4.43831	526	0	3	0.989262	0.00390883	0.99687	0.981712	1
4.5	523	0	1	0.989262	0.00390883	0.99687	0.981712	1
4.50406	522	0	1	0.989262	0.00390883	0.99687	0.981712	1
4.53333	521	0	1	0.989262	0.00390883	0.99687	0.981712	1
4.56981	520	1	0	0.987359	0.0043571	0.995827	0.978963	1
4.60269	519	0	3	0.987359	0.0043571	0.995827	0.978963	1
4.63333	516	0	1	0.987359	0.0043571	0.995827	0.978963	1
4.63557	515	0	1	0.987359	0.0043571	0.995827	0.978963	1
4.66667	514	0	2	0.987359	0.0043571	0.995827	0.978963	1
4.7	512	0	1	0.987359	0.0043571	0.995827	0.978963	1
4.73333	511	0	4	0.987359	0.0043571	0.995827	0.978963	1
4.73419	507	0	1	0.987359	0.0043571	0.995827	0.978963	1
4.8	506	0	3	0.987359	0.0043571	0.995827	0.978963	1
4.83333	503	0	1	0.987359	0.0043571	0.995827	0.978963	1
4.8657	502	0	1	0.987359	0.0043571	0.995827	0.978963	1
4.86667	501	0	2	0.987359	0.0043571	0.995827	0.978963	1
4.89858	499	0	1	0.987359	0.0043571	0.995827	0.978963	1
4.93145	498	0	1	0.987359	0.0043571	0.995827	0.978963	1
4.95488	497	0	1	0.987359	0.0043571	0.995827	0.978963	1
4.96433	496	0	1	0.987359	0.0043571	0.995827	0.978963	1
4.96667	495	0	1	0.987359	0.0043571	0.995827	0.978963	1
5	494	0	1	0.987359	0.0043571	0.995827	0.978963	1
5.03008	493	0	1	0.987359	0.0043571	0.995827	0.978963	1
5.05332	492	0	1	0.987359	0.0043571	0.995827	0.978963	1
5.08614	491	0	1	0.987359	0.0043571	0.995827	0.978963	1
5.1	490	0	1	0.987359	0.0043571	0.995827	0.978963	1
5.15176	489	0	1	0.987359	0.0043571	0.995827	0.978963	1
5.2	488	0	1	0.987359	0.0043571	0.995827	0.978963	1
5.23333	487	0	1	0.987359	0.0043571	0.995827	0.978963	1
5.26667	486	0	1	0.987359	0.0043571	0.995827	0.978963	1
5.31583	485	0	1	0.987359	0.0043571	0.995827	0.978963	1
5.33333	484	0	1	0.987359	0.0043571	0.995827	0.978963	1
5.35885	483	0	1	0.987359	0.0043571	0.995827	0.978963	1
5.36667	482	0	3	0.987359	0.0043571	0.995827	0.978963	1
5.38146	479	0	1	0.987359	0.0043571	0.995827	0.978963	1
5.4	478	0	1	0.987359	0.0043571	0.995827	0.978963	1
5.4246	477	0	2	0.987359	0.0043571	0.995827	0.978963	1
5.46667	475	0	1	0.987359	0.0043571	0.995827	0.978963	1
5.49035	474	0	1	0.987359	0.0043571	0.995827	0.978963	1
5.52323	473	0	2	0.987359	0.0043571	0.995827	0.978963	1
5.53333	471	0	1	0.987359	0.0043571	0.995827	0.978963	1
5.5561	470	0	2	0.987359	0.0043571	0.995827	0.978963	1
5.56667	468	0	3	0.987359	0.0043571	0.995827	0.978963	1
5.63333	465	0	2	0.987359	0.0043571	0.995827	0.978963	1
5.66667	463	0	1	0.987359	0.0043571	0.995827	0.978963	1
5.7	462	0	2	0.987359	0.0043571	0.995827	0.978963	1
5.73333	460	0	2	0.987359	0.0043571	0.995827	0.978963	1
5.76667	458	0	2	0.987359	0.0043571	0.995827	0.978963	1
5.83333	456	0	1	0.987359	0.0043571	0.995827	0.978963	1
5.86667	455	0	1	0.987359	0.0043571	0.995827	0.978963	1
5.9	454	0	1	0.987359	0.0043571	0.995827	0.978963	1
5.95062	453	0	1	0.987359	0.0043571	0.995827	0.978963	1
5.96667	452	0	1	0.987359	0.0043571	0.995827	0.978963	1
5.97211	451	0	1	0.987359	0.0043571	0.995827	0.978963	1
6.01637	450	0	2	0.987359	0.0043571	0.995827	0.978963	1
6.03774	448	0	1	0.987359	0.0043571	0.995827	0.978963	1
6.04925	447	0	2	0.987359	0.0043571	0.995827	0.978963	1
6.13333	445	0	2	0.987359	0.0043571	0.995827	0.978963	1
6.14788	443	1	0	0.98513	0.0049083	0.994653	0.975699	1
6.16667	442	0	1	0.98513	0.0049083	0.994653	0.975699	1
6.21363	441	0	4	0.98513	0.0049083	0.994653	0.975699	1
6.23333	437	0	1	0.98513	0.0049083	0.994653	0.975699	1
6.3	436	0	2	0.98513	0.0049083	0.994653	0.975699	1
6.31226	434	0	1	0.98513	0.0049083	0.994653	0.975699	1
6.33333	433	0	1	0.98513	0.0049083	0.994653	0.975699	1
6.4	432	0	1	0.98513	0.0049083	0.994653	0.975699	1
6.44376	431	0	2	0.98513	0.0049083	0.994653	0.975699	1
6.5	429	0	1	0.98513	0.0049083	0.994653	0.975699	1
6.54239	428	0	1	0.98513	0.0049083	0.994653	0.975699	1
6.56667	427	0	1	0.98513	0.0049083	0.994653	0.975699	1
6.57527	426	0	2	0.98513	0.0049083	0.994653	0.975699	1
6.60815	424	0	1	0.98513	0.0049083	0.994653	0.975699	1
6.63333	423	0	1	0.98513	0.0049083	0.994653	0.975699	1
6.64102	422	0	1	0.98513	0.0049083	0.994653	0.975699	1
6.6612	421	0	1	0.98513	0.0049083	0.994653	0.975699	1
6.6739	420	0	1	0.98513	0.0049083	0.994653	0.975699	1
6.73965	419	0	2	0.98513	0.0049083	0.994653	0.975699	1
6.76667	417	0	3	0.98513	0.0049083	0.994653	0.975699	1
6.77253	414	0	4	0.98513	0.0049083	0.994653	0.975699	1
6.86667	410	0	2	0.98513	0.0049083	0.994653	0.975699	1
6.90403	408	0	1	0.98513	0.0049083	0.994653	0.975699	1
7	407	0	2	0.98513	0.0049083	0.994653	0.975699	1
7.00266	405	0	1	0.98513	0.0049083	0.994653	0.975699	1
7.06667	404	0	1	0.98513	0.0049083	0.994653	0.975699	1
7.1	403	0	1	0.98513	0.0049083	0.994653	0.975699	1
7.13417	402	0	3	0.98513	0.0049083	0.994653	0.975699	1
7.16704	399	0	1	0.98513	0.0049083	0.994653	0.975699	1
7.26667	398	0	2	0.98513	0.0049083	0.994653	0.975699	1
7.3643	396	0	1	0.98513	0.0049083	0.994653	0.975699	1
7.39718	395	0	2	0.98513	0.0049083	0.994653	0.975699	1
7.43006	393	0	1	0.98513	0.0049083	0.994653	0.975699	1
7.46293	392	0	1	0.98513	0.0049083	0.994653	0.975699	1
7.46667	391	0	1	0.98513	0.0049083	0.994653	0.975699	1
7.5	390	0	1	0.98513	0.0049083	0.994653	0.975699	1
7.59444	389	0	2	0.98513	0.0049083	0.994653	0.975699	1
7.69307	387	1	0	0.982585	0.00554848	0.993329	0.971957	1
7.7	386	0	2	0.982585	0.00554848	0.993329	0.971957	1
7.75882	384	0	1	0.982585	0.00554848	0.993329	0.971957	1
7.8	383	0	1	0.982585	0.00554848	0.993329	0.971957	1
7.82457	382	1	3	0.980013	0.00613649	0.991871	0.968296	1
7.85745	378	0	1	0.980013	0.00613649	0.991871	0.968296	1
7.89032	377	0	1	0.980013	0.00613649	0.991871	0.968296	1
7.9	376	0	1	0.980013	0.00613649	0.991871	0.968296	1
7.96667	375	0	1	0.980013	0.00613649	0.991871	0.968296	1
7.98895	374	0	1	0.980013	0.00613649	0.991871	0.968296	1
8.05471	373	0	1	0.980013	0.00613649	0.991871	0.968296	1
8.06667	372	0	1	0.980013	0.00613649	0.991871	0.968296	1
8.07219	371	0	1	0.980013	0.00613649	0.991871	0.968296	1
8.08758	370	1	0	0.977364	0.00670678	0.990296	0.964601	1
8.13333	369	0	1	0.977364	0.00670678	0.990296	0.964601	1
8.13782	368	0	1	0.977364	0.00670678	0.990296	0.964601	1
8.15334	367	0	1	0.977364	0.00670678	0.990296	0.964601	1
8.16667	366	0	1	0.977364	0.00670678	0.990296	0.964601	1
8.25196	365	0	3	0.977364	0.00670678	0.990296	0.964601	1
8.28484	362	0	5	0.977364	0.00670678	0.990296	0.964601	1
8.3	357	0	1	0.977364	0.00670678	0.990296	0.964601	1
8.33333	356	0	1	0.977364	0.00670678	0.990296	0.964601	1
8.35059	355	0	1	0.977364	0.00670678	0.990296	0.964601	1
8.36667	354	0	2	0.977364	0.00670678	0.990296	0.964601	1
8.38347	352	0	1	0.977364	0.00670678	0.990296	0.964601	1
8.4	351	0	4	0.977364	0.00670678	0.990296	0.964601	1
8.4821	347	0	1	0.977364	0.00670678	0.990296	0.964601	1
8.51498	346	0	1	0.977364	0.00670678	0.990296	0.964601	1
8.6	345	0	1	0.977364	0.00670678	0.990296	0.964601	1
8.66667	344	0	1	0.977364	0.00670678	0.990296	0.964601	1
8.67936	343	0	1	0.977364	0.00670678	0.990296	0.964601	1
8.77799	342	0	1	0.977364	0.00670678	0.990296	0.964601	1
8.87662	341	0	2	0.977364	0.00670678	0.990296	0.964601	1
8.93333	339	0	1	0.977364	0.00670678	0.990296	0.964601	1
9.1	338	0	1	0.977364	0.00670678	0.990296	0.964601	1
9.16667	337	0	1	0.977364	0.00670678	0.990296	0.964601	1
9.1725	336	1	0	0.974455	0.00733928	0.988574	0.960538	1
9.2	335	0	1	0.974455	0.00733928	0.988574	0.960538	1
9.20538	334	0	1	0.974455	0.00733928	0.988574	0.960538	1
9.23825	333	0	1	0.974455	0.00733928	0.988574	0.960538	1
9.26667	332	0	1	0.974455	0.00733928	0.988574	0.960538	1
9.3	331	0	1	0.974455	0.00733928	0.988574	0.960538	1
9.40264	330	0	1	0.974455	0.00733928	0.988574	0.960538	1
9.43333	329	0	1	0.974455	0.00733928	0.988574	0.960538	1
9.43551	328	0	2	0.974455	0.00733928	0.988574	0.960538	1
9.48318	326	0	1	0.974455	0.00733928	0.988574	0.960538	1
9.5	325	0	1	0.974455	0.00733928	0.988574	0.960538	1
9.53414	324	0	1	0.974455	0.00733928	0.988574	0.960538	1
9.56667	323	0	1	0.974455	0.00733928	0.988574	0.960538	1
9.68007	322	0	1	0.974455	0.00733928	0.988574	0.960538	1
9.69852	321	0	1	0.974455	0.00733928	0.988574	0.960538	1
9.76667	320	0	1	0.974455	0.00733928	0.988574	0.960538	1
9.86291	319	0	2	0.974455	0.00733928	0.988574	0.960538	1
9.86667	317	0	1	0.974455	0.00733928	0.988574	0.960538	1
10	316	0	1	0.974455	0.00733928	0.988574	0.960538	1
10.0273	315	0	1	0.974455	0.00733928	0.988574	0.960538	1
10.3561	314	1	1	0.971352	0.00800249	0.986707	0.956235	1
10.3889	312	0	1	0.971352	0.00800249	0.986707	0.956235	1
10.4	311	0	2	0.971352	0.00800249	0.986707	0.956235	1
10.4333	309	0	2	0.971352	0.00800249	0.986707	0.956235	1
10.4547	307	0	1	0.971352	0.00800249	0.986707	0.956235	1
10.4667	306	0	1	0.971352	0.00800249	0.986707	0.956235	1
10.5204	305	0	1	0.971352	0.00800249	0.986707	0.956235	1
10.5862	304	0	1	0.971352	0.00800249	0.986707	0.956235	1
10.6317	303	0	1	0.971352	0.00800249	0.986707	0.956235	1
11.0333	302	0	1	0.971352	0.00800249	0.986707	0.956235	1
11.0465	301	0	3	0.971352	0.00800249	0.986707	0.956235	1
11.0667	298	0	1	0.971352	0.00800249	0.986707	0.956235	1
11.1	297	0	1	0.971352	0.00800249	0.986707	0.956235	1
11.2437	296	0	1	0.971352	0.00800249	0.986707	0.956235	1
11.2766	295	0	1	0.971352	0.00800249	0.986707	0.956235	1
11.4333	294	0	1	0.971352	0.00800249	0.986707	0.956235	1
11.4738	293	0	1	0.971352	0.00800249	0.986707	0.956235	1
11.5067	292	0	3	0.971352	0.00800249	0.986707	0.956235	1
11.6054	289	1	0	0.967991	0.00872092	0.984678	0.951586	1
11.6711	288	0	1	0.967991	0.00872092	0.984678	0.951586	1
11.704	287	0	2	0.967991	0.00872092	0.984678	0.951586	1
11.7369	285	0	1	0.967991	0.00872092	0.984678	0.951586	1
11.9114	284	0	2	0.967991	0.00872092	0.984678	0.951586	1
11.967	282	0	2	0.967991	0.00872092	0.984678	0.951586	1
11.9999	280	0	1	0.967991	0.00872092	0.984678	0.951586	1
12.0667	279	0	1	0.967991	0.00872092	0.984678	0.951586	1
12.0985	278	0	1	0.967991	0.00872092	0.984678	0.951586	1
12.1971	277	0	2	0.967991	0.00872092	0.984678	0.951586	1
12.3	275	0	1	0.967991	0.00872092	0.984678	0.951586	1
12.3615	274	0	2	0.967991	0.00872092	0.984678	0.951586	1
12.3708	272	0	1	0.967991	0.00872092	0.984678	0.951586	1
12.3944	271	0	1	0.967991	0.00872092	0.984678	0.951586	1
12.4273	270	1	0	0.964406	0.00947749	0.982487	0.946657	1
12.5333	269	0	1	0.964406	0.00947749	0.982487	0.946657	1
12.5588	268	0	1	0.964406	0.00947749	0.982487	0.946657	1
12.5916	267	0	1	0.964406	0.00947749	0.982487	0.946657	1
12.756	266	0	1	0.964406	0.00947749	0.982487	0.946657	1
12.8218	265	0	1	0.964406	0.00947749	0.982487	0.946657	1
12.8875	264	0	3	0.964406	0.00947749	0.982487	0.946657	1
12.9	261	0	1	0.964406	0.00947749	0.982487	0.946657	1
13	260	0	1	0.964406	0.00947749	0.982487	0.946657	1
13.0848	259	0	1	0.964406	0.00947749	0.982487	0.946657	1
13.1505	258	0	2	0.964406	0.00947749	0.982487	0.946657	1
13.3478	256	0	1	0.964406	0.00947749	0.982487	0.946657	1
13.7094	255	0	1	0.964406	0.00947749	0.982487	0.946657	1
13.7423	254	0	1	0.964406	0.00947749	0.982487	0.946657	1
13.7667	253	0	1	0.964406	0.00947749	0.982487	0.946657	1
13.8738	252	0	1	0.964406	0.00947749	0.982487	0.946657	1
13.9	251	0	1	0.964406	0.00947749	0.982487	0.946657	1
14	250	0	1	0.964406	0.00947749	0.982487	0.946657	1
14.2	249	0	1	0.964406	0.00947749	0.982487	0.946657	1
14.2683	248	0	1	0.964406	0.00947749	0.982487	0.946657	1
14.274	247	0	1	0.964406	0.00947749	0.982487	0.946657	1
14.3341	246	0	1	0.964406	0.00947749	0.982487	0.946657	1
14.4053	245	0	1	0.964406	0.00947749	0.982487	0.946657	1
14.4985	244	0	1	0.964406	0.00947749	0.982487	0.946657	1
14.5313	243	0	1	0.964406	0.00947749	0.982487	0.946657	1
14.6	242	0	1	0.964406	0.00947749	0.982487	0.946657	1
14.63	241	0	1	0.964406	0.00947749	0.982487	0.946657	1
14.6667	240	0	1	0.964406	0.00947749	0.982487	0.946657	1
14.7	239	0	1	0.964406	0.00947749	0.982487	0.946657	1
14.8333	238	0	1	0.964406	0.00947749	0.982487	0.946657	1
14.8667	237	0	1	0.964406	0.00947749	0.982487	0.946657	1
14.9631	236	0	1	0.964406	0.00947749	0.982487	0.946657	1
15.1	235	0	1	0.964406	0.00947749	0.982487	0.946657	1
15.1333	234	0	1	0.964406	0.00947749	0.982487	0.946657	1
15.1667	233	0	1	0.964406	0.00947749	0.982487	0.946657	1
15.2	232	0	1	0.964406	0.00947749	0.982487	0.946657	1
15.2218	231	1	1	0.960231	0.0104233	0.980049	0.940813	1
15.2912	229	0	1	0.960231	0.0104233	0.980049	0.940813	1
15.324	228	0	1	0.960231	0.0104233	0.980049	0.940813	1
15.4	227	0	1	0.960231	0.0104233	0.980049	0.940813	1
15.4519	226	0	1	0.960231	0.0104233	0.980049	0.940813	1
15.4553	225	0	1	0.960231	0.0104233	0.980049	0.940813	1
15.6333	224	0	1	0.960231	0.0104233	0.980049	0.940813	1
15.8464	223	1	0	0.955925	0.011351	0.97743	0.934893	1
15.8793	222	0	1	0.955925	0.011351	0.97743	0.934893	1
15.9333	221	0	1	0.955925	0.011351	0.97743	0.934893	1
16.0667	220	0	1	0.955925	0.011351	0.97743	0.934893	1
16.208	219	0	1	0.955925	0.011351	0.97743	0.934893	1
16.3667	218	0	1	0.955925	0.011351	0.97743	0.934893	1
16.5039	217	0	1	0.955925	0.011351	0.97743	0.934893	1
16.6026	216	0	1	0.955925	0.011351	0.97743	0.934893	1
16.6354	215	0	1	0.955925	0.011351	0.97743	0.934893	1
16.6667	214	0	1	0.955925	0.011351	0.97743	0.934893	1
16.7	213	0	1	0.955925	0.011351	0.97743	0.934893	1
16.8333	212	0	1	0.955925	0.011351	0.97743	0.934893	1
16.8984	211	0	1	0.955925	0.011351	0.97743	0.934893	1
16.9	210	0	2	0.955925	0.011351	0.97743	0.934893	1
17.0667	208	0	1	0.955925	0.011351	0.97743	0.934893	1
17.2	207	0	1	0.955925	0.011351	0.97743	0.934893	1
17.2272	206	0	1	0.955925	0.011351	0.97743	0.934893	1
17.4241	205	0	1	0.955925	0.011351	0.97743	0.934893	1
17.4333	204	0	1	0.955925	0.011351	0.97743	0.934893	1
17.4902	203	0	1	0.955925	0.011351	0.97743	0.934893	1
17.6	202	0	1	0.955925	0.011351	0.97743	0.934893	1
17.6333	201	0	1	0.955925	0.011351	0.97743	0.934893	1
17.6667	200	0	1	0.955925	0.011351	0.97743	0.934893	1
17.7532	199	0	1	0.955925	0.011351	0.97743	0.934893	1
17.7667	198	0	1	0.955925	0.011351	0.97743	0.934893	1
17.8847	197	0	1	0.955925	0.011351	0.97743	0.934893	1
17.9667	196	0	2	0.955925	0.011351	0.97743	0.934893	1
18.0804	194	0	1	0.955925	0.011351	0.97743	0.934893	1
18.1	193	0	1	0.955925	0.011351	0.97743	0.934893	1
18.1806	192	0	3	0.955925	0.011351	0.97743	0.934893	1
18.2	189	0	1	0.955925	0.011351	0.97743	0.934893	1
18.2464	188	1	0	0.95084	0.0125415	0.974502	0.927752	1
18.3	187	0	1	0.95084	0.0125415	0.974502	0.927752	1
18.345	186	0	1	0.95084	0.0125415	0.974502	0.927752	1
18.4	185	0	1	0.95084	0.0125415	0.974502	0.927752	1
18.5094	184	0	1	0.95084	0.0125415	0.974502	0.927752	1
18.5667	183	0	1	0.95084	0.0125415	0.974502	0.927752	1
18.6409	182	0	3	0.95084	0.0125415	0.974502	0.927752	1
18.871	179	0	1	0.95084	0.0125415	0.974502	0.927752	1
18.9	178	0	1	0.95084	0.0125415	0.974502	0.927752	1
19.0025	177	0	1	0.95084	0.0125415	0.974502	0.927752	1
19.0667	176	0	1	0.95084	0.0125415	0.974502	0.927752	1
19.1333	175	0	1	0.95084	0.0125415	0.974502	0.927752	1
19.2333	174	0	1	0.95084	0.0125415	0.974502	0.927752	1
19.2617	173	0	1	0.95084	0.0125415	0.974502	0.927752	1
19.8333	172	0	1	0.95084	0.0125415	0.974502	0.927752	1
20.0667	171	0	1	0.95084	0.0125415	0.974502	0.927752	1
20.1667	170	0	1	0.95084	0.0125415	0.974502	0.927752	1
20.3333	169	0	1	0.95084	0.0125415	0.974502	0.927752	1
20.4333	168	0	1	0.95084	0.0125415	0.974502	0.927752	1
20.482	167	0	1	0.95084	0.0125415	0.974502	0.927752	1
20.5333	166	0	1	0.95084	0.0125415	0.974502	0.927752	1
20.6463	165	1	0	0.945077	0.0139371	0.971249	0.919611	1
20.7333	164	0	1	0.945077	0.0139371	0.971249	0.919611	1
20.7667	163	0	1	0.945077	0.0139371	0.971249	0.919611	1
20.8	162	0	1	0.945077	0.0139371	0.971249	0.919611	1
21.0333	161	0	1	0.945077	0.0139371	0.971249	0.919611	1
21.1333	160	0	2	0.945077	0.0139371	0.971249	0.919611	1
21.1724	158	0	2	0.945077	0.0139371	0.971249	0.919611	1
21.3039	156	1	0	0.939019	0.0153493	0.967698	0.91119	1
21.329	155	0	1	0.939019	0.0153493	0.967698	0.91119	1
21.3696	154	0	1	0.939019	0.0153493	0.967698	0.91119	1
21.4354	153	0	1	0.939019	0.0153493	0.967698	0.91119	1
21.5011	152	0	1	0.939019	0.0153493	0.967698	0.91119	1
21.5333	151	0	1	0.939019	0.0153493	0.967698	0.91119	1
21.7313	150	0	1	0.939019	0.0153493	0.967698	0.91119	1
22.0929	149	0	1	0.939019	0.0153493	0.967698	0.91119	1
22.1	148	0	1	0.939019	0.0153493	0.967698	0.91119	1
22.2667	147	0	1	0.939019	0.0153493	0.967698	0.91119	1
22.5861	146	0	1	0.939019	0.0153493	0.967698	0.91119	1
22.7833	145	1	0	0.932543	0.0168373	0.963831	0.902271	1
22.8	144	0	1	0.932543	0.0168373	0.963831	0.902271	1
22.8162	143	0	1	0.932543	0.0168373	0.963831	0.902271	1
23.0792	142	0	1	0.932543	0.0168373	0.963831	0.902271	1
23.1667	141	0	1	0.932543	0.0168373	0.963831	0.902271	1
23.2107	140	0	1	0.932543	0.0168373	0.963831	0.902271	1
23.2436	139	0	1	0.932543	0.0168373	0.963831	0.902271	1
23.4408	138	0	2	0.932543	0.0168373	0.963831	0.902271	1
23.4737	136	0	2	0.932543	0.0168373	0.963831	0.902271	1
23.5395	134	0	1	0.932543	0.0168373	0.963831	0.902271	1
23.6667	133	0	1	0.932543	0.0168373	0.963831	0.902271	1
23.671	132	0	1	0.932543	0.0168373	0.963831	0.902271	1
23.7038	131	0	2	0.932543	0.0168373	0.963831	0.902271	1
23.7244	129	0	1	0.932543	0.0168373	0.963831	0.902271	1
23.8025	128	0	2	0.932543	0.0168373	0.963831	0.902271	1
23.8354	126	0	1	0.932543	0.0168373	0.963831	0.902271	1
23.934	125	0	2	0.932543	0.0168373	0.963831	0.902271	1
24.0326	123	0	2	0.932543	0.0168373	0.963831	0.902271	1
24.1641	121	0	3	0.932543	0.0168373	0.963831	0.902271	1
24.2667	118	0	1	0.932543	0.0168373	0.963831	0.902271	1
24.3667	117	0	1	0.932543	0.0168373	0.963831	0.902271	1
24.46	116	0	1	0.932543	0.0168373	0.963831	0.902271	1
24.6244	115	0	2	0.932543	0.0168373	0.963831	0.902271	1
24.723	113	0	1	0.932543	0.0168373	0.963831	0.902271	1
24.7333	112	0	1	0.932543	0.0168373	0.963831	0.902271	1
24.7888	111	0	1	0.932543	0.0168373	0.963831	0.902271	1
24.9203	110	0	2	0.932543	0.0168373	0.963831	0.902271	1
25.3148	108	0	1	0.932543	0.0168373	0.963831	0.902271	1
25.3333	107	0	1	0.932543	0.0168373	0.963831	0.902271	1
25.4792	106	0	1	0.932543	0.0168373	0.963831	0.902271	1
25.6333	105	0	1	0.932543	0.0168373	0.963831	0.902271	1
25.7	104	0	1	0.932543	0.0168373	0.963831	0.902271	1
25.7751	103	0	1	0.932543	0.0168373	0.963831	0.902271	1
26.1	102	0	1	0.932543	0.0168373	0.963831	0.902271	1
26.2	101	0	1	0.932543	0.0168373	0.963831	0.902271	1
26.2682	100	0	1	0.932543	0.0168373	0.963831	0.902271	1
26.5	99	0	1	0.932543	0.0168373	0.963831	0.902271	1
26.5312	98	0	1	0.932543	0.0168373	0.963831	0.902271	1
26.9257	97	0	1	0.932543	0.0168373	0.963831	0.902271	1
26.9586	96	0	1	0.932543	0.0168373	0.963831	0.902271	1
27.5	95	0	1	0.932543	0.0168373	0.963831	0.902271	1
27.7	94	0	1	0.932543	0.0168373	0.963831	0.902271	1
27.8333	93	0	1	0.932543	0.0168373	0.963831	0.902271	1
28.0667	92	0	1	0.932543	0.0168373	0.963831	0.902271	1
28.1333	91	0	1	0.932543	0.0168373	0.963831	0.902271	1
28.1422	90	0	1	0.932543	0.0168373	0.963831	0.902271	1
28.2667	89	0	1	0.932543	0.0168373	0.963831	0.902271	1
28.3065	88	0	1	0.932543	0.0168373	0.963831	0.902271	1
28.6353	87	0	1	0.932543	0.0168373	0.963831	0.902271	1
28.8333	86	0	1	0.932543	0.0168373	0.963831	0.902271	1
29.0667	85	0	1	0.932543	0.0168373	0.963831	0.902271	1
29.3	84	0	1	0.932543	0.0168373	0.963831	0.902271	1
29.3333	83	0	1	0.932543	0.0168373	0.963831	0.902271	1
29.4333	82	0	1	0.932543	0.0168373	0.963831	0.902271	1
29.434	81	0	1	0.932543	0.0168373	0.963831	0.902271	1
29.4667	80	0	1	0.932543	0.0168373	0.963831	0.902271	1
29.9667	79	0	1	0.932543	0.0168373	0.963831	0.902271	1
30.0667	78	0	1	0.932543	0.0168373	0.963831	0.902271	1
30.3777	77	0	1	0.932543	0.0168373	0.963831	0.902271	1
30.6736	76	0	1	0.932543	0.0168373	0.963831	0.902271	1
31	75	0	1	0.932543	0.0168373	0.963831	0.902271	1
31.0667	74	0	1	0.932543	0.0168373	0.963831	0.902271	1
31.3667	73	0	1	0.932543	0.0168373	0.963831	0.902271	1
32.0919	72	0	1	0.932543	0.0168373	0.963831	0.902271	1
32.2333	71	0	1	0.932543	0.0168373	0.963831	0.902271	1
32.6667	70	0	1	0.932543	0.0168373	0.963831	0.902271	1
32.7153	69	0	1	0.932543	0.0168373	0.963831	0.902271	1
33	68	0	1	0.932543	0.0168373	0.963831	0.902271	1
33.1333	67	0	1	0.932543	0.0168373	0.963831	0.902271	1
33.5339	66	0	1	0.932543	0.0168373	0.963831	0.902271	1
33.7333	65	0	1	0.932543	0.0168373	0.963831	0.902271	1
34.4667	64	0	1	0.932543	0.0168373	0.963831	0.902271	1
34.5333	63	0	1	0.932543	0.0168373	0.963831	0.902271	1
35.0791	62	0	1	0.932543	0.0168373	0.963831	0.902271	1
35.3667	61	0	1	0.932543	0.0168373	0.963831	0.902271	1
35.4407	60	0	1	0.932543	0.0168373	0.963831	0.902271	1
35.7333	59	0	1	0.932543	0.0168373	0.963831	0.902271	1
36.3333	58	0	1	0.932543	0.0168373	0.963831	0.902271	1
36.5667	57	0	1	0.932543	0.0168373	0.963831	0.902271	1
36.9201	56	0	1	0.932543	0.0168373	0.963831	0.902271	1
36.953	55	0	1	0.932543	0.0168373	0.963831	0.902271	1
37.3333	54	0	1	0.932543	0.0168373	0.963831	0.902271	1
37.5777	53	0	1	0.932543	0.0168373	0.963831	0.902271	1
38.2667	52	0	1	0.932543	0.0168373	0.963831	0.902271	1
38.9256	51	0	1	0.932543	0.0168373	0.963831	0.902271	1
38.9667	50	0	1	0.932543	0.0168373	0.963831	0.902271	1
39.1797	49	0	1	0.932543	0.0168373	0.963831	0.902271	1
40.0434	48	0	1	0.932543	0.0168373	0.963831	0.902271	1
40.0667	47	0	1	0.932543	0.0168373	0.963831	0.902271	1
40.2735	46	0	1	0.932543	0.0168373	0.963831	0.902271	1
40.3	45	0	1	0.932543	0.0168373	0.963831	0.902271	1
40.9	44	0	1	0.932543	0.0168373	0.963831	0.902271	1
42.7064	43	0	1	0.932543	0.0168373	0.963831	0.902271	1
43.331	42	0	1	0.932543	0.0168373	0.963831	0.902271	1
43.4954	41	0	1	0.932543	0.0168373	0.963831	0.902271	1
43.6667	40	0	1	0.932543	0.0168373	0.963831	0.902271	1
43.7255	39	0	1	0.932543	0.0168373	0.963831	0.902271	1
43.9557	38	0	1	0.932543	0.0168373	0.963831	0.902271	1
44.1858	37	1	0	0.907339	0.0321597	0.966371	0.851913	1
44.8236	36	0	1	0.907339	0.0321597	0.966371	0.851913	1
44.9667	35	0	1	0.907339	0.0321597	0.966371	0.851913	1
45.4667	34	0	1	0.907339	0.0321597	0.966371	0.851913	1
45.8667	33	0	1	0.907339	0.0321597	0.966371	0.851913	1
46.0049	32	0	1	0.907339	0.0321597	0.966371	0.851913	1
46.3002	31	0	1	0.907339	0.0321597	0.966371	0.851913	1
47.0789	30	0	1	0.907339	0.0321597	0.966371	0.851913	1
48.2034	29	0	1	0.907339	0.0321597	0.966371	0.851913	1
48.466	28	0	1	0.907339	0.0321597	0.966371	0.851913	1
48.9253	27	0	1	0.907339	0.0321597	0.966371	0.851913	1
49.1173	26	0	1	0.907339	0.0321597	0.966371	0.851913	1
49.5816	25	0	1	0.907339	0.0321597	0.966371	0.851913	1
49.8734	24	0	1	0.907339	0.0321597	0.966371	0.851913	1
50.1395	23	0	1	0.907339	0.0321597	0.966371	0.851913	1
50.9926	22	0	1	0.907339	0.0321597	0.966371	0.851913	1
51.2551	21	0	1	0.907339	0.0321597	0.966371	0.851913	1
53.1282	20	0	1	0.907339	0.0321597	0.966371	0.851913	1
55.3333	19	0	1	0.907339	0.0321597	0.966371	0.851913	1
55.7667	18	0	1	0.907339	0.0321597	0.966371	0.851913	1
56.4069	17	0	1	0.907339	0.0321597	0.966371	0.851913	1
56.6131	16	1	0	0.850631	0.0721173	0.979777	0.738507	1
56.9747	15	0	1	0.850631	0.0721173	0.979777	0.738507	1
57.3692	14	0	1	0.850631	0.0721173	0.979777	0.738507	1
57.5994	13	0	1	0.850631	0.0721173	0.979777	0.738507	1
58.0596	12	0	1	0.850631	0.0721173	0.979777	0.738507	1
61	11	0	1	0.850631	0.0721173	0.979777	0.738507	1
61.0185	10	0	1	0.850631	0.0721173	0.979777	0.738507	1
61.2486	9	0	1	0.850631	0.0721173	0.979777	0.738507	1
62.5637	8	0	1	0.850631	0.0721173	0.979777	0.738507	1
70.1667	7	0	1	0.850631	0.0721173	0.979777	0.738507	1
70.9667	6	0	1	0.850631	0.0721173	0.979777	0.738507	1
73.0184	5	0	1	0.850631	0.0721173	0.979777	0.738507	1
83.5059	4	0	1	0.850631	0.0721173	0.979777	0.738507	1
88.1415	3	0	1	0.850631	0.0721173	0.979777	0.738507	1
99.2	2	0	1	0.850631	0.0721173	0.979777	0.738507	1
116.784	1	0	1	0.850631	0.0721173	0.979777	0.738507	1
0	126	0	5	1	0	1	1	2
0.3	121	0	1	1	0	1	1	2
0.394516	120	0	1	1	0	1	1	2
0.427393	119	0	1	1	0	1	1	2
0.460269	118	0	1	1	0	1	1	2
0.690403	117	0	1	1	0	1	1	2
0.789032	116	1	0	0.991379	0.00865809	1	0.974698	2
0.887662	115	0	1	0.991379	0.00865809	1	0.974698	2
0.920538	114	0	3	0.991379	0.00865809	1	0.974698	2
0.933333	111	0	2	0.991379	0.00865809	1	0.974698	2
0.984413	109	0	1	0.991379	0.00865809	1	0.974698	2
0.986291	108	0	1	0.991379	0.00865809	1	0.974698	2
1.16667	107	0	1	0.991379	0.00865809	1	0.974698	2
1.3	106	0	1	0.991379	0.00865809	1	0.974698	2
1.36667	105	0	1	0.991379	0.00865809	1	0.974698	2
1.38081	104	1	1	0.981847	0.0129737	1	0.957195	2
1.7	102	0	1	0.981847	0.0129737	1	0.957195	2
1.73333	101	0	1	0.981847	0.0129737	1	0.957195	2
1.8	100	0	1	0.981847	0.0129737	1	0.957195	2
1.83333	99	0	2	0.981847	0.0129737	1	0.957195	2
1.83757	97	0	1	0.981847	0.0129737	1	0.957195	2
1.84108	96	0	1	0.981847	0.0129737	1	0.957195	2
1.86667	95	0	1	0.981847	0.0129737	1	0.957195	2
1.9	94	0	1	0.981847	0.0129737	1	0.957195	2
1.96667	93	0	1	0.981847	0.0129737	1	0.957195	2
2	92	0	1	0.981847	0.0129737	1	0.957195	2
2.07121	91	0	1	0.981847	0.0129737	1	0.957195	2
2.1	90	0	3	0.981847	0.0129737	1	0.957195	2
2.13333	87	0	2	0.981847	0.0129737	1	0.957195	2
2.30134	85	0	2	0.981847	0.0129737	1	0.957195	2
2.46573	83	0	1	0.981847	0.0129737	1	0.957195	2
2.53148	82	0	2	0.981847	0.0129737	1	0.957195	2
2.56667	80	0	2	0.981847	0.0129737	1	0.957195	2
2.66298	78	1	0	0.969259	0.018298	1	0.935114	2
2.66667	77	0	1	0.969259	0.018298	1	0.935114	2
2.72874	76	0	1	0.969259	0.018298	1	0.935114	2
2.76161	75	0	1	0.969259	0.018298	1	0.935114	2
2.82737	74	0	1	0.969259	0.018298	1	0.935114	2
2.9	73	0	1	0.969259	0.018298	1	0.935114	2
3.03333	72	0	1	0.969259	0.018298	1	0.935114	2
3.3	71	0	1	0.969259	0.018298	1	0.935114	2
3.34701	70	0	1	0.969259	0.018298	1	0.935114	2
3.4	69	0	1	0.969259	0.018298	1	0.935114	2
3.45202	68	0	1	0.969259	0.018298	1	0.935114	2
3.5	67	0	4	0.969259	0.018298	1	0.935114	2
3.63333	63	0	1	0.969259	0.018298	1	0.935114	2
3.68215	62	0	1	0.969259	0.018298	1	0.935114	2
4.03333	61	0	1	0.969259	0.018298	1	0.935114	2
4.14242	60	0	1	0.969259	0.018298	1	0.935114	2
4.2	59	0	1	0.969259	0.018298	1	0.935114	2
4.20817	58	0	1	0.969259	0.018298	1	0.935114	2
4.4	57	0	1	0.969259	0.018298	1	0.935114	2
4.76707	56	0	1	0.969259	0.018298	1	0.935114	2
4.93145	55	0	1	0.969259	0.018298	1	0.935114	2
4.96433	54	0	1	0.969259	0.018298	1	0.935114	2
5.03333	53	0	1	0.969259	0.018298	1	0.935114	2
5.06296	52	0	1	0.969259	0.018298	1	0.935114	2
5.52323	51	0	1	0.969259	0.018298	1	0.935114	2
5.81911	50	0	1	0.969259	0.018298	1	0.935114	2
5.93333	49	0	1	0.969259	0.018298	1	0.935114	2
6.16899	48	0	1	0.969259	0.018298	1	0.935114	2
6.23462	47	0	1	0.969259	0.018298	1	0.935114	2
6.44376	46	1	0	0.948188	0.0285991	1	0.896501	2
6.47664	45	0	1	0.948188	0.0285991	1	0.896501	2
6.93691	44	0	1	0.948188	0.0285991	1	0.896501	2
7.39718	43	0	1	0.948188	0.0285991	1	0.896501	2
7.98895	42	0	1	0.948188	0.0285991	1	0.896501	2
8.28484	41	0	1	0.948188	0.0285991	1	0.896501	2
8.5	40	0	1	0.948188	0.0285991	1	0.896501	2
8.51498	39	0	1	0.948188	0.0285991	1	0.896501	2
9.02379	38	0	1	0.948188	0.0285991	1	0.896501	2
9.13333	37	0	1	0.948188	0.0285991	1	0.896501	2
9.89578	36	0	1	0.948188	0.0285991	1	0.896501	2
10.1	35	0	1	0.948188	0.0285991	1	0.896501	2
10.1588	34	1	0	0.9203	0.0413421	0.997976	0.84867	2
10.3561	33	0	1	0.9203	0.0413421	0.997976	0.84867	2
10.3667	32	0	1	0.9203	0.0413421	0.997976	0.84867	2
10.8821	31	0	1	0.9203	0.0413421	0.997976	0.84867	2
11	30	0	1	0.9203	0.0413421	0.997976	0.84867	2
11.0465	29	0	1	0.9203	0.0413421	0.997976	0.84867	2
11.2108	28	0	1	0.9203	0.0413421	0.997976	0.84867	2
11.2766	27	0	1	0.9203	0.0413421	0.997976	0.84867	2
11.5067	26	0	1	0.9203	0.0413421	0.997976	0.84867	2
11.5667	25	0	1	0.9203	0.0413421	0.997976	0.84867	2
11.6382	24	0	1	0.9203	0.0413421	0.997976	0.84867	2
11.704	23	0	1	0.9203	0.0413421	0.997976	0.84867	2
12.1	22	0	1	0.9203	0.0413421	0.997976	0.84867	2
12.1333	21	0	1	0.9203	0.0413421	0.997976	0.84867	2
12.8667	20	0	1	0.9203	0.0413421	0.997976	0.84867	2
14.5	19	0	1	0.9203	0.0413421	0.997976	0.84867	2
14.8975	18	0	1	0.9203	0.0413421	0.997976	0.84867	2
15.1667	17	0	1	0.9203	0.0413421	0.997976	0.84867	2
16.2333	16	0	1	0.9203	0.0413421	0.997976	0.84867	2
16.3724	15	0	1	0.9203	0.0413421	0.997976	0.84867	2
18.0162	14	0	1	0.9203	0.0413421	0.997976	0.84867	2
20.5	13	0	1	0.9203	0.0413421	0.997976	0.84867	2
23.8	12	0	1	0.9203	0.0413421	0.997976	0.84867	2
24.5119	11	0	1	0.9203	0.0413421	0.997976	0.84867	2
28.3667	10	0	1	0.9203	0.0413421	0.997976	0.84867	2
28.7997	9	0	1	0.9203	0.0413421	0.997976	0.84867	2
36.0982	8	0	1	0.9203	0.0413421	0.997976	0.84867	2
37.4667	7	0	1	0.9203	0.0413421	0.997976	0.84867	2
38.8333	6	0	1	0.9203	0.0413421	0.997976	0.84867	2
39.6818	5	1	0	0.73624	0.227397	1	0.471476	2
44.6	4	0	1	0.73624	0.227397	1	0.471476	2
49.5447	3	0	1	0.73624	0.227397	1	0.471476	2
60.6	2	0	1	0.73624	0.227397	1	0.471476	2
98.4667	1	0	1	0.73624	0.227397	1	0.471476	2

## Sheet: Fig3_AllgradeIMC
time	n.risk	n.event	n.censor	surv	std.err	upper	lower	strata
0.00779498	921	2	0	0.997828	0.00153719	1	0.994827	0
0.0328764	919	1	1	0.996743	0.00188369	1	0.99307	0
0.0657527	917	1	0	0.995656	0.00217688	0.999913	0.991417	0
0.0986291	916	1	0	0.994569	0.00243555	0.999328	0.989832	0
0.107795	915	1	0	0.993482	0.00266977	0.998694	0.988297	0
0.141128	914	1	0	0.992395	0.00288548	0.998023	0.986798	0
0.164382	913	1	0	0.991308	0.00308658	0.997323	0.985329	0
0.307795	912	0	1	0.991308	0.00308658	0.997323	0.985329	0
0.341128	911	1	0	0.99022	0.00327616	0.996599	0.983882	0
0.394516	910	1	0	0.989132	0.00345574	0.995854	0.982455	0
0.441128	909	1	0	0.988043	0.00362681	0.995092	0.981045	0
0.493145	908	1	0	0.986955	0.00379051	0.994315	0.97965	0
0.507795	907	1	0	0.985867	0.00394777	0.993525	0.978268	0
0.541128	906	0	1	0.985867	0.00394777	0.993525	0.978268	0
0.574462	905	0	1	0.985867	0.00394777	0.993525	0.978268	0
0.607795	904	0	1	0.985867	0.00394777	0.993525	0.978268	0
0.641128	903	0	1	0.985867	0.00394777	0.993525	0.978268	0
0.657527	902	1	0	0.984774	0.00410065	0.992721	0.976891	0
0.674462	901	2	0	0.982588	0.00439141	0.991082	0.974167	0
0.707795	899	3	0	0.979309	0.00479676	0.98856	0.970145	0
0.716272	896	1	0	0.978216	0.00492503	0.987705	0.968819	0
0.72328	895	0	1	0.978216	0.00492503	0.987705	0.968819	0
0.756156	894	1	0	0.977122	0.00505059	0.986843	0.967497	0
0.807795	893	1	0	0.976028	0.00517338	0.985975	0.966181	0
0.854785	892	1	0	0.974934	0.00529359	0.985101	0.964871	0
0.907795	891	1	0	0.973839	0.00541139	0.984223	0.963565	0
0.920538	890	1	0	0.972745	0.00552694	0.98334	0.962265	0
0.986291	889	1	0	0.971651	0.00564037	0.982452	0.960969	0
1.00779	888	1	0	0.970557	0.00575181	0.98156	0.959677	0
1.04113	887	1	0	0.969463	0.00586138	0.980664	0.958389	0
1.1178	886	0	1	0.969463	0.00586138	0.980664	0.958389	0
1.14113	885	1	0	0.968367	0.00596943	0.979763	0.957103	0
1.17446	884	3	0	0.965081	0.0062838	0.97704	0.953268	0
1.18355	881	2	0	0.96289	0.00648604	0.975209	0.950727	0
1.21643	879	0	1	0.96289	0.00648604	0.975209	0.950727	0
1.24113	878	1	0	0.961793	0.0065854	0.974288	0.949459	0
1.27411	877	1	0	0.960697	0.00668349	0.973364	0.948194	0
1.27446	876	1	0	0.9596	0.00678039	0.972437	0.946932	0
1.28218	875	0	1	0.9596	0.00678039	0.972437	0.946932	0
1.30779	874	1	0	0.958502	0.00687636	0.971508	0.945671	0
1.34113	873	2	1	0.956306	0.00706503	0.96964	0.943155	0
1.37446	870	1	0	0.955207	0.00715802	0.968702	0.941899	0
1.40779	869	1	0	0.954108	0.00725004	0.967762	0.940646	0
1.44113	868	1	0	0.953009	0.00734111	0.96682	0.939395	0
1.47099	867	1	0	0.951909	0.00743127	0.965875	0.938145	0
1.47944	866	1	0	0.95081	0.00752055	0.964929	0.936898	0
1.53662	865	3	0	0.947513	0.00778345	0.962078	0.933168	0
1.54519	862	0	1	0.947513	0.00778345	0.962078	0.933168	0
1.67446	861	3	0	0.944211	0.00804009	0.959208	0.929449	0
1.74113	858	1	0	0.943111	0.00812423	0.958248	0.928212	0
1.84113	857	2	0	0.94091	0.00829051	0.956323	0.925744	0
1.90683	855	1	1	0.939809	0.0083727	0.955359	0.924513	0
1.90779	853	1	0	0.938707	0.00845447	0.954392	0.923281	0
1.94113	852	2	0	0.936504	0.00861625	0.952453	0.920821	0
2.00779	850	1	1	0.935402	0.00869629	0.951482	0.919594	0
2.04113	848	1	0	0.934299	0.00877597	0.950509	0.918366	0
2.07121	847	0	1	0.934299	0.00877597	0.950509	0.918366	0
2.10409	846	1	1	0.933195	0.00885531	0.949533	0.917138	0
2.10779	844	1	0	0.932089	0.00893432	0.948554	0.915909	0
2.14113	843	1	0	0.930983	0.00901282	0.947575	0.914682	0
2.17446	842	2	0	0.928772	0.00916835	0.945612	0.912231	0
2.24113	840	1	0	0.927666	0.00924541	0.944629	0.911008	0
2.30779	839	1	0	0.926561	0.00932201	0.943645	0.909785	0
2.33422	838	0	1	0.926561	0.00932201	0.943645	0.909785	0
2.34113	837	3	0	0.92324	0.00954974	0.940683	0.90612	0
2.3671	834	2	0	0.921026	0.00969948	0.938702	0.903682	0
2.37446	832	1	0	0.919919	0.00977375	0.937711	0.902464	0
2.46573	831	1	0	0.918812	0.00984764	0.936718	0.901248	0
2.47446	830	1	0	0.917705	0.00992116	0.935724	0.900032	0
2.54113	829	1	0	0.916598	0.00999431	0.934729	0.898817	0
2.60779	828	1	0	0.915491	0.0100671	0.933734	0.897604	0
2.64113	827	1	0	0.914384	0.0101396	0.932737	0.896391	0
2.69586	826	1	0	0.913277	0.0102117	0.931739	0.895179	0
2.76161	825	1	0	0.91217	0.0102834	0.930741	0.893969	0
2.77446	824	2	0	0.909956	0.010426	0.928741	0.89155	0
2.84113	822	1	0	0.908849	0.0104968	0.92774	0.890341	0
2.89312	821	1	0	0.907742	0.0105674	0.926738	0.889134	0
2.926	820	0	1	0.907742	0.0105674	0.926738	0.889134	0
2.94113	819	2	0	0.905525	0.0107078	0.92473	0.886719	0
2.97446	817	2	0	0.903308	0.0108472	0.922718	0.884306	0
2.98042	815	1	0	0.9022	0.0109165	0.921711	0.883101	0
3.04113	814	1	0	0.901091	0.0109854	0.920703	0.881897	0
3.04605	813	1	0	0.899983	0.0110542	0.919695	0.880694	0
3.07446	812	1	0	0.898875	0.0111227	0.918685	0.879491	0
3.09038	811	0	1	0.898875	0.0111227	0.918685	0.879491	0
3.10779	810	1	0	0.897765	0.011191	0.917674	0.878288	0
3.12325	809	1	0	0.896655	0.0112592	0.916662	0.877085	0
3.17446	808	3	0	0.893326	0.0114622	0.913622	0.873481	0
3.20779	805	1	2	0.892216	0.0115294	0.912607	0.872281	0
3.21012	802	1	0	0.891104	0.0115967	0.91159	0.871078	0
3.24113	801	1	0	0.889991	0.0116638	0.910571	0.869876	0
3.25476	800	2	0	0.887766	0.0117973	0.908533	0.867475	0
3.27446	798	1	0	0.886654	0.0118638	0.907512	0.866275	0
3.30779	797	1	0	0.885541	0.01193	0.906491	0.865076	0
3.37419	796	1	0	0.884429	0.0119961	0.90547	0.863877	0
3.40779	795	2	0	0.882204	0.0121276	0.903425	0.861482	0
3.47446	793	1	0	0.881091	0.012193	0.902401	0.860285	0
3.48489	792	0	1	0.881091	0.012193	0.902401	0.860285	0
3.50779	791	2	0	0.878864	0.0123237	0.90035	0.85789	0
3.51777	789	1	0	0.87775	0.0123888	0.899324	0.856693	0
3.53826	788	1	0	0.876636	0.0124537	0.898297	0.855497	0
3.54113	787	3	0	0.873294	0.0126474	0.895212	0.851913	0
3.57446	784	1	0	0.87218	0.0127117	0.894183	0.850719	0
3.58352	783	0	1	0.87218	0.0127117	0.894183	0.850719	0
3.70779	782	2	1	0.86995	0.01284	0.892121	0.84833	0
3.74113	779	1	0	0.868833	0.0129041	0.891087	0.847134	0
3.77446	778	1	0	0.867716	0.012968	0.890053	0.845939	0
3.78078	777	1	3	0.866599	0.0130318	0.889019	0.844745	0
3.80779	773	2	0	0.864357	0.0131599	0.886942	0.842348	0
3.83358	771	1	0	0.863236	0.0132238	0.885902	0.84115	0
3.84113	770	1	0	0.862115	0.0132875	0.884862	0.839953	0
3.87446	769	1	1	0.860994	0.0133511	0.883821	0.838756	0
3.90779	767	1	0	0.859871	0.0134146	0.882779	0.837558	0
3.94113	766	0	1	0.859871	0.0134146	0.882779	0.837558	0
3.97804	765	1	0	0.858747	0.0134783	0.881735	0.836359	0
4.01091	764	1	0	0.857623	0.0135418	0.880691	0.83516	0
4.10779	763	1	0	0.856499	0.0136051	0.879646	0.833962	0
4.17446	762	1	0	0.855375	0.0136683	0.8786	0.832765	0
4.1753	761	0	1	0.855375	0.0136683	0.8786	0.832765	0
4.19453	760	1	0	0.85425	0.0137316	0.877553	0.831566	0
4.24113	759	1	0	0.853124	0.0137948	0.876505	0.830367	0
4.27393	758	0	1	0.853124	0.0137948	0.876505	0.830367	0
4.27446	757	1	0	0.851997	0.0138579	0.875456	0.829168	0
4.3068	756	1	0	0.85087	0.013921	0.874406	0.827969	0
4.30779	755	2	0	0.848616	0.0140468	0.872304	0.825572	0
4.37446	753	1	0	0.847489	0.0141095	0.871253	0.824374	0
4.40779	752	2	0	0.845236	0.0142346	0.869149	0.82198	0
4.45704	750	0	1	0.845236	0.0142346	0.869149	0.82198	0
4.47446	749	1	0	0.844107	0.0142972	0.868095	0.820782	0
4.50406	748	2	1	0.84185	0.014422	0.865986	0.818387	0
4.50779	745	2	0	0.83959	0.0145467	0.863872	0.81599	0
4.52267	743	1	0	0.83846	0.0146089	0.862815	0.814793	0
4.54113	742	1	0	0.83733	0.014671	0.861757	0.813596	0
4.56981	741	1	0	0.8362	0.0147331	0.860698	0.812399	0
4.5883	740	1	0	0.83507	0.014795	0.85964	0.811203	0
4.60269	739	1	0	0.83394	0.0148568	0.85858	0.810007	0
4.66844	738	1	1	0.83281	0.0149186	0.857521	0.808811	0
4.67446	736	2	0	0.830547	0.0150421	0.855398	0.806418	0
4.70132	734	0	1	0.830547	0.0150421	0.855398	0.806418	0
4.73419	733	0	1	0.830547	0.0150421	0.855398	0.806418	0
4.74113	732	1	0	0.829412	0.0151041	0.854333	0.805219	0
4.77446	731	1	0	0.828278	0.015166	0.853268	0.80402	0
4.87446	730	1	0	0.827143	0.0152279	0.852202	0.802821	0
4.90779	729	1	0	0.826008	0.0152896	0.851136	0.801623	0
4.94113	728	1	0	0.824874	0.0153513	0.85007	0.800425	0
4.97446	727	2	0	0.822605	0.0154744	0.847936	0.79803	0
4.98206	725	1	0	0.82147	0.0155358	0.846868	0.796834	0
4.99721	724	0	1	0.82147	0.0155358	0.846868	0.796834	0
5.00779	723	1	0	0.820334	0.0155973	0.845799	0.795635	0
5.03008	722	1	0	0.819198	0.0156588	0.844729	0.794438	0
5.04769	721	1	0	0.818061	0.0157202	0.843659	0.79324	0
5.06296	720	1	0	0.816925	0.0157815	0.842589	0.792044	0
5.07446	719	1	0	0.815789	0.0158428	0.841518	0.790847	0
5.10779	718	1	0	0.814653	0.015904	0.840446	0.789651	0
5.14613	717	1	0	0.813517	0.0159651	0.839375	0.788455	0
5.16159	716	0	1	0.813517	0.0159651	0.839375	0.788455	0
5.17446	715	1	0	0.812379	0.0160263	0.838301	0.787258	0
5.27739	714	1	0	0.811241	0.0160875	0.837228	0.786061	0
5.30779	713	1	0	0.810103	0.0161486	0.836154	0.784864	0
5.32597	712	1	0	0.808965	0.0162096	0.835079	0.783668	0
5.39172	711	0	1	0.808965	0.0162096	0.835079	0.783668	0
5.45747	710	0	1	0.808965	0.0162096	0.835079	0.783668	0
5.47446	709	2	0	0.806683	0.0163322	0.832924	0.78127	0
5.57446	707	0	1	0.806683	0.0163322	0.832924	0.78127	0
5.67446	706	1	0	0.805541	0.0163936	0.831844	0.780069	0
5.70779	705	1	0	0.804398	0.016455	0.830764	0.778869	0
5.74113	704	1	0	0.803256	0.0165162	0.829683	0.77767	0
5.84113	703	1	0	0.802113	0.0165775	0.828603	0.77647	0
5.87446	702	1	0	0.80097	0.0166387	0.827522	0.775271	0
6.04113	701	1	0	0.799828	0.0166998	0.82644	0.774072	0
6.07446	700	1	0	0.798685	0.0167609	0.825358	0.772874	0
6.10779	699	1	0	0.797543	0.0168219	0.824276	0.771676	0
6.17446	698	1	0	0.7964	0.0168829	0.823194	0.770478	0
6.27446	697	1	0	0.795257	0.0169438	0.822111	0.769281	0
6.30779	696	1	0	0.794115	0.0170047	0.821027	0.768084	0
6.34514	695	1	0	0.792972	0.0170656	0.819944	0.766888	0
6.37446	694	2	0	0.790687	0.0171871	0.817776	0.764495	0
6.40779	692	1	0	0.789544	0.0172479	0.816691	0.7633	0
6.41089	691	1	0	0.788402	0.0173086	0.815606	0.762104	0
6.44376	690	1	0	0.787259	0.0173692	0.814521	0.760909	0
6.47446	689	0	1	0.787259	0.0173692	0.814521	0.760909	0
6.50779	688	1	0	0.786115	0.01743	0.813434	0.759713	0
6.50952	687	1	0	0.784971	0.0174908	0.812347	0.758517	0
6.54113	686	1	0	0.783826	0.0175515	0.811259	0.757321	0
6.64102	685	0	1	0.783826	0.0175515	0.811259	0.757321	0
6.67446	684	1	0	0.78268	0.0176124	0.81017	0.756123	0
6.70779	683	1	0	0.781534	0.0176732	0.80908	0.754926	0
6.73965	682	0	1	0.781534	0.0176732	0.80908	0.754926	0
6.74113	681	0	1	0.781534	0.0176732	0.80908	0.754926	0
6.80779	680	2	0	0.779236	0.0177955	0.806894	0.752526	0
6.84113	678	1	0	0.778086	0.0178566	0.8058	0.751326	0
6.87446	677	1	0	0.776937	0.0179177	0.804706	0.750126	0
6.97446	676	2	0	0.774638	0.0180398	0.802518	0.747728	0
7.07446	674	1	0	0.773489	0.0181008	0.801423	0.746529	0
7.08215	673	1	0	0.77234	0.0181618	0.800328	0.745331	0
7.10779	672	2	0	0.770041	0.0182837	0.798136	0.742935	0
7.14777	670	1	0	0.768892	0.0183446	0.79704	0.741738	0
7.17446	669	1	0	0.767743	0.0184055	0.795944	0.740541	0
7.20779	668	1	0	0.766593	0.0184663	0.794847	0.739344	0
7.24113	667	2	0	0.764295	0.018588	0.792653	0.736951	0
7.3643	665	1	0	0.763145	0.0186488	0.791555	0.735755	0
7.37446	664	0	1	0.763145	0.0186488	0.791555	0.735755	0
7.37747	663	1	0	0.761994	0.0187098	0.790456	0.734558	0
7.47446	662	1	0	0.760843	0.0187708	0.789356	0.73336	0
7.49581	661	1	0	0.759692	0.0188318	0.788256	0.732163	0
7.50779	660	0	1	0.759692	0.0188318	0.788256	0.732163	0
7.62731	659	0	1	0.759692	0.0188318	0.788256	0.732163	0
7.67446	658	2	0	0.757383	0.0189544	0.786049	0.729763	0
7.77446	656	2	1	0.755074	0.019077	0.783841	0.727363	0
7.84113	653	1	0	0.753918	0.0191384	0.782735	0.726162	0
7.87446	652	1	0	0.752761	0.0191999	0.781628	0.724961	0
7.95608	651	1	0	0.751605	0.0192613	0.780522	0.72376	0
7.97446	650	0	1	0.751605	0.0192613	0.780522	0.72376	0
7.98895	649	0	1	0.751605	0.0192613	0.780522	0.72376	0
8.00779	648	1	0	0.750445	0.0193231	0.779412	0.722555	0
8.02183	647	0	1	0.750445	0.0193231	0.779412	0.722555	0
8.07446	646	1	0	0.749283	0.0193851	0.7783	0.721349	0
8.08758	645	1	1	0.748122	0.0194471	0.777187	0.720143	0
8.12046	643	1	0	0.746958	0.0195093	0.776073	0.718936	0
8.14113	642	1	0	0.745795	0.0195715	0.774959	0.717728	0
8.17446	641	1	0	0.744631	0.0196337	0.773844	0.716521	0
8.27446	640	1	0	0.743468	0.0196958	0.772729	0.715315	0
8.34113	639	1	0	0.742304	0.019758	0.771614	0.714108	0
8.41635	638	2	0	0.739977	0.0198823	0.769383	0.711696	0
8.46032	636	1	0	0.738814	0.0199445	0.768266	0.71049	0
8.50779	635	1	1	0.73765	0.0200067	0.76715	0.709285	0
8.52595	633	1	0	0.736485	0.0200691	0.766032	0.708078	0
8.60779	632	1	0	0.73532	0.0201314	0.764913	0.706871	0
8.71223	631	1	0	0.734154	0.0201938	0.763794	0.705665	0
8.77446	630	1	0	0.732989	0.0202562	0.762675	0.704459	0
8.80779	629	2	0	0.730658	0.020381	0.760436	0.702047	0
8.90779	627	1	1	0.729493	0.0204434	0.759316	0.700841	0
8.95253	625	1	0	0.728326	0.020506	0.758194	0.699634	0
9.04113	624	0	1	0.728326	0.020506	0.758194	0.699634	0
9.07387	623	1	0	0.727157	0.0205689	0.757071	0.698425	0
9.07446	622	1	0	0.725988	0.0206317	0.755947	0.697216	0
9.1166	621	1	0	0.724819	0.0206945	0.754822	0.696008	0
9.20538	620	1	0	0.72365	0.0207574	0.753698	0.6948	0
9.20779	619	1	0	0.722481	0.0208203	0.752573	0.693592	0
9.21504	618	1	0	0.721312	0.0208832	0.751448	0.692384	0
9.34113	617	2	0	0.718973	0.021009	0.749196	0.68997	0
9.40779	615	1	0	0.717804	0.0210719	0.748071	0.688763	0
9.41192	614	1	0	0.716635	0.0211349	0.746944	0.687556	0
9.53414	613	1	0	0.715466	0.0211978	0.745818	0.68635	0
9.54113	612	1	0	0.714297	0.0212608	0.744691	0.685144	0
9.57446	611	1	0	0.713128	0.0213238	0.743564	0.683938	0
9.57599	610	1	0	0.711959	0.0213868	0.742437	0.682732	0
9.59989	609	0	1	0.711959	0.0213868	0.742437	0.682732	0
9.67446	608	1	0	0.710788	0.0214501	0.741308	0.681525	0
9.70779	607	1	0	0.709617	0.0215134	0.740178	0.680318	0
9.74113	606	1	0	0.708446	0.0215767	0.739048	0.679111	0
9.79715	605	0	1	0.708446	0.0215767	0.739048	0.679111	0
9.87446	604	1	0	0.707273	0.0216402	0.737917	0.677902	0
9.94113	603	1	0	0.7061	0.0217038	0.736785	0.676694	0
10.0273	602	0	1	0.7061	0.0217038	0.736785	0.676694	0
10.0411	601	3	0	0.702576	0.0218952	0.733382	0.673063	0
10.0745	598	1	0	0.701401	0.0219591	0.732247	0.671854	0
10.1259	597	0	1	0.701401	0.0219591	0.732247	0.671854	0
10.1411	596	2	0	0.699047	0.0220873	0.729974	0.669431	0
10.2078	594	1	0	0.69787	0.0221515	0.728836	0.66822	0
10.2745	593	1	0	0.696693	0.0222157	0.727699	0.667009	0
10.3078	592	0	1	0.696693	0.0222157	0.727699	0.667009	0
10.3232	591	1	0	0.695515	0.0222802	0.726559	0.665796	0
10.3307	590	1	0	0.694336	0.0223447	0.72542	0.664584	0
10.3411	589	1	0	0.693157	0.0224092	0.72428	0.663372	0
10.4078	588	1	0	0.691978	0.0224737	0.723139	0.66216	0
10.4876	587	1	0	0.690799	0.0225383	0.721999	0.660948	0
10.5533	586	1	0	0.68962	0.0226029	0.720858	0.659736	0
10.5745	585	2	0	0.687263	0.0227323	0.718576	0.657314	0
10.6078	583	1	0	0.686084	0.022797	0.717434	0.656103	0
10.7078	582	1	1	0.684905	0.0228618	0.716292	0.654893	0
10.7506	580	1	1	0.683724	0.0229268	0.715149	0.653681	0
10.7834	578	1	1	0.682541	0.0229921	0.714003	0.652466	0
10.8078	576	0	1	0.682541	0.0229921	0.714003	0.652466	0
10.8411	575	1	0	0.681354	0.0230579	0.712853	0.651247	0
10.8821	574	1	0	0.680167	0.0231237	0.711703	0.650029	0
10.9078	573	1	0	0.67898	0.0231896	0.710552	0.648811	0
10.9807	572	1	0	0.677793	0.0232555	0.709402	0.647593	0
11.0136	571	0	1	0.677793	0.0232555	0.709402	0.647593	0
11.0411	570	0	1	0.677793	0.0232555	0.709402	0.647593	0
11.1411	569	1	0	0.676602	0.023322	0.708247	0.64637	0
11.1745	568	1	0	0.675411	0.0233885	0.707092	0.645148	0
11.2078	567	1	0	0.67422	0.023455	0.705937	0.643927	0
11.2167	566	1	0	0.673028	0.0235215	0.704782	0.642705	0
11.2437	565	1	0	0.671837	0.0235881	0.703627	0.641484	0
11.2745	564	1	0	0.670646	0.0236548	0.702471	0.640263	0
11.2766	563	1	0	0.669455	0.0237215	0.701315	0.639042	0
11.3745	562	1	0	0.668264	0.0237883	0.700159	0.637821	0
11.441	561	1	0	0.667072	0.0238551	0.699002	0.636601	0
11.5067	560	1	0	0.665881	0.023922	0.697845	0.635381	0
11.7411	559	1	0	0.66469	0.0239889	0.696688	0.634161	0
11.7745	558	1	0	0.663499	0.0240558	0.695531	0.632942	0
11.8401	557	1	0	0.662308	0.0241229	0.694373	0.631722	0
11.9012	556	1	0	0.661116	0.0241899	0.693216	0.630503	0
11.9078	555	1	0	0.659925	0.0242571	0.692058	0.629284	0
11.9411	554	1	0	0.658734	0.0243243	0.690899	0.628066	0
11.9999	553	0	1	0.658734	0.0243243	0.690899	0.628066	0
12.0078	552	1	0	0.657541	0.0243917	0.689739	0.626845	0
12.0411	551	1	0	0.656347	0.0244593	0.688578	0.625625	0
12.1745	550	1	0	0.655154	0.0245269	0.687418	0.624404	0
12.1971	549	2	1	0.652767	0.0246623	0.685095	0.621965	0
12.2078	546	1	0	0.651572	0.0247303	0.683932	0.620743	0
12.23	545	0	1	0.651572	0.0247303	0.683932	0.620743	0
12.2411	544	1	0	0.650374	0.0247987	0.682766	0.619519	0
12.2629	543	0	1	0.650374	0.0247987	0.682766	0.619519	0
12.2745	542	1	0	0.649174	0.0248673	0.681598	0.618292	0
12.3324	541	1	0	0.647974	0.0249361	0.68043	0.617066	0
12.5078	540	1	0	0.646774	0.0250049	0.679261	0.615841	0
12.5949	539	1	0	0.645574	0.0250737	0.678092	0.614615	0
12.6078	538	1	0	0.644374	0.0251427	0.676923	0.61339	0
12.6277	537	1	0	0.643174	0.0252117	0.675754	0.612165	0
12.6605	536	1	1	0.641974	0.0252807	0.674585	0.61094	0
12.6933	534	2	0	0.63957	0.0254196	0.672241	0.608486	0
12.7078	532	1	0	0.638368	0.0254891	0.671069	0.60726	0
12.7231	531	1	0	0.637165	0.0255587	0.669897	0.606033	0
12.8078	530	2	0	0.634761	0.0256982	0.667551	0.603581	0
12.8547	528	0	1	0.634761	0.0256982	0.667551	0.603581	0
12.9078	527	1	0	0.633556	0.0257683	0.666376	0.602353	0
13.0078	526	1	0	0.632352	0.0258384	0.665201	0.601126	0
13.0411	525	1	0	0.631148	0.0259087	0.664025	0.599898	0
13.1411	524	1	0	0.629943	0.025979	0.662849	0.598671	0
13.1745	523	0	1	0.629943	0.025979	0.662849	0.598671	0
13.2411	522	1	0	0.628736	0.0260497	0.661671	0.597441	0
13.2492	521	0	1	0.628736	0.0260497	0.661671	0.597441	0
13.2745	520	0	1	0.628736	0.0260497	0.661671	0.597441	0
13.3078	519	1	0	0.627525	0.026121	0.660488	0.596207	0
13.3411	518	1	0	0.626313	0.0261923	0.659305	0.594972	0
13.3745	517	0	1	0.626313	0.0261923	0.659305	0.594972	0
13.4078	516	1	0	0.6251	0.0262641	0.65812	0.593736	0
13.4411	515	1	0	0.623886	0.0263359	0.656935	0.592499	0
13.4745	514	0	1	0.623886	0.0263359	0.656935	0.592499	0
13.6766	513	0	1	0.623886	0.0263359	0.656935	0.592499	0
13.6777	512	1	0	0.622667	0.0264084	0.655745	0.591258	0
13.7078	511	1	0	0.621449	0.0264809	0.654555	0.590017	0
13.7094	510	1	0	0.62023	0.0265536	0.653364	0.588777	0
13.7745	509	1	0	0.619012	0.0266263	0.652174	0.587536	0
13.7752	508	1	0	0.617793	0.0266991	0.650983	0.586296	0
13.9411	507	1	0	0.616575	0.026772	0.649791	0.585056	0
13.9724	506	1	0	0.615356	0.026845	0.6486	0.583816	0
13.9745	505	2	0	0.612919	0.0269912	0.646217	0.581337	0
14.104	503	0	1	0.612919	0.0269912	0.646217	0.581337	0
14.1371	502	1	0	0.611698	0.0270648	0.645022	0.580096	0
14.1745	501	1	0	0.610477	0.0271384	0.643828	0.578854	0
14.2027	500	1	0	0.609256	0.0272122	0.642633	0.577613	0
14.2078	499	1	0	0.608035	0.027286	0.641438	0.576372	0
14.2355	498	0	1	0.608035	0.027286	0.641438	0.576372	0
14.4652	497	1	0	0.606812	0.0273602	0.64024	0.575129	0
14.4656	496	1	0	0.605588	0.0274346	0.639043	0.573885	0
14.4981	495	1	0	0.604365	0.027509	0.637845	0.572643	0
14.5745	494	1	0	0.603142	0.0275835	0.636647	0.5714	0
14.7745	493	1	0	0.601918	0.0276582	0.635448	0.570157	0
14.7944	492	0	1	0.601918	0.0276582	0.635448	0.570157	0
14.8918	491	1	0	0.600692	0.0277332	0.634247	0.568913	0
14.9411	490	1	0	0.599466	0.0278083	0.633046	0.567668	0
14.9745	489	2	0	0.597015	0.0279589	0.630643	0.565179	0
15.0411	487	1	0	0.595789	0.0280344	0.629441	0.563935	0
15.0574	486	0	1	0.595789	0.0280344	0.629441	0.563935	0
15.0745	485	1	0	0.59456	0.0281103	0.628237	0.562689	0
15.0902	484	1	0	0.593332	0.0281863	0.627032	0.561443	0
15.1889	483	1	0	0.592103	0.0282624	0.625827	0.560197	0
15.22	482	1	0	0.590875	0.0283386	0.624622	0.558951	0
15.2218	481	0	1	0.590875	0.0283386	0.624622	0.558951	0
15.2411	480	1	1	0.589644	0.0284152	0.623415	0.557703	0
15.3078	478	2	0	0.587177	0.0285694	0.620994	0.555201	0
15.4078	476	1	0	0.585943	0.0286467	0.619783	0.553951	0
15.4745	475	0	1	0.585943	0.0286467	0.619783	0.553951	0
15.6411	474	1	1	0.584707	0.0287245	0.61857	0.552698	0
15.6745	472	2	0	0.58223	0.028881	0.616138	0.550187	0
15.7745	470	1	0	0.580991	0.0289594	0.614921	0.548932	0
15.8793	469	1	0	0.579752	0.029038	0.613705	0.547678	0
16.0078	468	0	1	0.579752	0.029038	0.613705	0.547678	0
16.0437	467	1	0	0.578511	0.029117	0.612485	0.54642	0
16.0745	466	1	0	0.577269	0.0291961	0.611266	0.545163	0
16.1059	465	1	0	0.576028	0.0292754	0.610046	0.543906	0
16.1078	464	0	1	0.576028	0.0292754	0.610046	0.543906	0
16.1745	463	0	2	0.576028	0.0292754	0.610046	0.543906	0
16.2044	461	1	0	0.574778	0.0293558	0.608819	0.542641	0
16.2078	460	1	0	0.573529	0.0294364	0.607591	0.541376	0
16.2738	459	1	0	0.572279	0.0295171	0.606363	0.540111	0
16.3724	458	0	1	0.572279	0.0295171	0.606363	0.540111	0
16.3745	457	2	0	0.569775	0.0296796	0.603902	0.537576	0
16.4745	455	2	0	0.56727	0.0298426	0.601439	0.535042	0
16.7078	453	1	0	0.566018	0.0299243	0.600208	0.533775	0
16.7341	452	1	0	0.564766	0.0300062	0.598976	0.532509	0
16.7669	451	1	0	0.563513	0.0300881	0.597744	0.531243	0
16.8278	450	1	0	0.562261	0.0301703	0.596512	0.529977	0
16.8327	449	0	1	0.562261	0.0301703	0.596512	0.529977	0
16.8607	448	1	0	0.561006	0.0302529	0.595277	0.528708	0
16.9078	447	0	1	0.561006	0.0302529	0.595277	0.528708	0
16.9642	446	1	0	0.559748	0.0303361	0.594039	0.527437	0
17.0078	445	1	1	0.55849	0.0304194	0.592801	0.526166	0
17.0957	443	0	1	0.55849	0.0304194	0.592801	0.526166	0
17.1078	442	0	1	0.55849	0.0304194	0.592801	0.526166	0
17.1411	441	1	0	0.557224	0.030504	0.591555	0.524886	0
17.2745	440	0	1	0.557224	0.030504	0.591555	0.524886	0
17.3411	439	0	1	0.557224	0.030504	0.591555	0.524886	0
17.3529	438	1	0	0.555952	0.0305895	0.590303	0.5236	0
17.4745	437	0	1	0.555952	0.0305895	0.590303	0.5236	0
17.5745	436	0	1	0.555952	0.0305895	0.590303	0.5236	0
17.6546	435	0	1	0.555952	0.0305895	0.590303	0.5236	0
17.8078	434	0	1	0.555952	0.0305895	0.590303	0.5236	0
17.8411	433	1	0	0.554668	0.0306768	0.58904	0.522301	0
17.9078	432	2	0	0.5521	0.0308517	0.586514	0.519705	0
17.9745	430	1	0	0.550816	0.0309395	0.585251	0.518407	0
18.0078	429	1	1	0.549532	0.0310274	0.583987	0.517109	0
18.0162	427	1	0	0.548245	0.0311158	0.582721	0.515809	0
18.1411	426	2	0	0.545671	0.0312932	0.580187	0.513209	0
18.1745	424	0	1	0.545671	0.0312932	0.580187	0.513209	0
18.2078	423	0	1	0.545671	0.0312932	0.580187	0.513209	0
18.2745	422	2	1	0.543085	0.031473	0.577641	0.510597	0
18.3121	419	1	0	0.541789	0.0315636	0.576364	0.509288	0
18.3411	418	1	0	0.540493	0.0316544	0.575088	0.507979	0
18.3745	417	1	0	0.539196	0.0317453	0.573811	0.50667	0
18.4078	416	1	0	0.5379	0.0318364	0.572534	0.505362	0
18.4745	415	0	1	0.5379	0.0318364	0.572534	0.505362	0
18.5078	414	1	0	0.536601	0.0319281	0.571253	0.504051	0
18.6409	413	0	1	0.536601	0.0319281	0.571253	0.504051	0
18.6411	412	0	1	0.536601	0.0319281	0.571253	0.504051	0
18.7078	411	1	0	0.535295	0.0320209	0.569967	0.502733	0
18.7745	410	1	0	0.53399	0.0321139	0.568681	0.501415	0
18.9078	409	0	1	0.53399	0.0321139	0.568681	0.501415	0
18.9368	408	1	0	0.532681	0.0322075	0.567391	0.500095	0
18.9411	407	1	0	0.531372	0.0323013	0.566101	0.498774	0
18.9697	406	1	0	0.530063	0.0323953	0.564811	0.497454	0
18.9935	405	0	1	0.530063	0.0323953	0.564811	0.497454	0
19.0745	404	0	1	0.530063	0.0323953	0.564811	0.497454	0
19.1078	403	2	0	0.527433	0.0325858	0.562217	0.494801	0
19.1411	401	0	1	0.527433	0.0325858	0.562217	0.494801	0
19.1745	400	1	0	0.526114	0.0326818	0.560917	0.493471	0
19.1998	399	0	1	0.526114	0.0326818	0.560917	0.493471	0
19.3873	398	1	0	0.524792	0.0327785	0.559614	0.492138	0
19.4411	397	0	1	0.524792	0.0327785	0.559614	0.492138	0
19.4745	396	1	0	0.523467	0.0328758	0.558307	0.490801	0
19.5078	395	1	0	0.522142	0.0329734	0.557001	0.489465	0
19.5286	394	0	1	0.522142	0.0329734	0.557001	0.489465	0
19.5411	393	1	0	0.520813	0.0330717	0.55569	0.488125	0
19.5842	392	1	0	0.519485	0.0331702	0.55438	0.486786	0
19.7411	391	1	0	0.518156	0.0332689	0.553069	0.485447	0
19.7587	390	1	0	0.516828	0.0333678	0.551758	0.484109	0
19.8078	389	0	1	0.516828	0.0333678	0.551758	0.484109	0
19.8411	388	1	1	0.515495	0.0334675	0.550443	0.482767	0
19.9745	386	0	1	0.515495	0.0334675	0.550443	0.482767	0
20.0078	385	0	1	0.515495	0.0334675	0.550443	0.482767	0
20.0745	384	2	0	0.512811	0.0336705	0.547794	0.480061	0
20.1078	382	1	0	0.511468	0.0337724	0.546469	0.478709	0
20.3078	381	1	1	0.510126	0.0338745	0.545144	0.477357	0
20.4078	379	2	0	0.507434	0.0340805	0.542486	0.474646	0
20.482	377	1	0	0.506088	0.0341838	0.541157	0.473291	0
20.7983	376	1	0	0.504742	0.0342874	0.539827	0.471937	0
20.8411	375	1	0	0.503396	0.0343912	0.538497	0.470582	0
20.8436	374	1	0	0.50205	0.0344953	0.537167	0.469229	0
20.8745	373	0	1	0.50205	0.0344953	0.537167	0.469229	0
20.8765	372	0	1	0.50205	0.0344953	0.537167	0.469229	0
20.9078	371	1	0	0.500697	0.0346007	0.53583	0.467867	0
20.9745	370	1	0	0.499343	0.0347064	0.534492	0.466506	0
20.9952	369	1	0	0.49799	0.0348123	0.533155	0.465145	0
21.1724	368	1	0	0.496637	0.0349185	0.531816	0.463785	0
21.1745	367	1	0	0.495284	0.035025	0.530478	0.462424	0
21.2411	366	0	1	0.495284	0.035025	0.530478	0.462424	0
21.2745	365	1	0	0.493927	0.0351322	0.529136	0.461061	0
21.3411	364	1	1	0.49257	0.0352398	0.527793	0.459697	0
21.3561	362	1	0	0.491209	0.0353482	0.526447	0.45833	0
21.3745	361	0	1	0.491209	0.0353482	0.526447	0.45833	0
21.4354	360	1	0	0.489845	0.0354575	0.525097	0.456959	0
21.4411	359	1	0	0.48848	0.035567	0.523747	0.455588	0
21.4745	358	0	1	0.48848	0.035567	0.523747	0.455588	0
21.5411	357	0	1	0.48848	0.035567	0.523747	0.455588	0
21.5745	356	0	1	0.48848	0.035567	0.523747	0.455588	0
21.6326	355	0	1	0.48848	0.035567	0.523747	0.455588	0
21.6411	354	1	0	0.4871	0.0356793	0.522383	0.454201	0
21.7313	353	1	0	0.48572	0.035792	0.521018	0.452814	0
21.8628	352	1	0	0.484341	0.0359048	0.519653	0.451428	0
21.8957	351	1	0	0.482961	0.036018	0.518287	0.450042	0
21.9078	350	1	0	0.481581	0.0361315	0.516921	0.448656	0
21.9285	349	1	0	0.480201	0.0362452	0.515555	0.447271	0
21.9468	348	1	0	0.478821	0.0363593	0.514188	0.445886	0
22.1411	347	0	1	0.478821	0.0363593	0.514188	0.445886	0
22.2411	346	0	1	0.478821	0.0363593	0.514188	0.445886	0
22.3077	345	1	0	0.477433	0.036475	0.512814	0.444493	0
22.3745	344	1	0	0.476045	0.036591	0.51144	0.4431	0
22.4078	343	1	0	0.474657	0.0367073	0.510065	0.441708	0
22.4217	342	0	1	0.474657	0.0367073	0.510065	0.441708	0
22.4745	341	0	1	0.474657	0.0367073	0.510065	0.441708	0
22.5411	340	0	1	0.474657	0.0367073	0.510065	0.441708	0
22.5745	339	0	1	0.474657	0.0367073	0.510065	0.441708	0
22.6078	338	0	1	0.474657	0.0367073	0.510065	0.441708	0
22.6518	337	1	0	0.473249	0.0368274	0.508671	0.440293	0
22.7078	336	1	2	0.47184	0.0369478	0.507277	0.438879	0
22.7411	333	1	0	0.470423	0.03707	0.505875	0.437457	0
22.8078	332	1	0	0.469006	0.0371925	0.504472	0.436034	0
22.9078	331	1	0	0.46759	0.0373154	0.503069	0.434612	0
22.9477	330	0	1	0.46759	0.0373154	0.503069	0.434612	0
23.0078	329	0	1	0.46759	0.0373154	0.503069	0.434612	0
23.0745	328	0	2	0.46759	0.0373154	0.503069	0.434612	0
23.1411	326	0	1	0.46759	0.0373154	0.503069	0.434612	0
23.3745	325	0	1	0.46759	0.0373154	0.503069	0.434612	0
23.4078	324	0	2	0.46759	0.0373154	0.503069	0.434612	0
23.4411	322	1	0	0.466137	0.0374448	0.501634	0.433153	0
23.4745	321	1	0	0.464685	0.0375746	0.500199	0.431693	0
23.6078	320	1	0	0.463233	0.0377047	0.498763	0.430235	0
23.7696	319	1	0	0.461781	0.0378352	0.497326	0.428776	0
23.8745	318	0	1	0.461781	0.0378352	0.497326	0.428776	0
23.9011	317	0	1	0.461781	0.0378352	0.497326	0.428776	0
23.934	316	1	0	0.46032	0.0379678	0.495881	0.427308	0
23.9745	315	1	1	0.458858	0.0381007	0.494436	0.425841	0
24.1078	313	0	2	0.458858	0.0381007	0.494436	0.425841	0
24.1641	311	1	0	0.457383	0.0382365	0.492977	0.424359	0
24.2109	310	1	0	0.455907	0.0383728	0.491518	0.422877	0
24.3094	309	1	0	0.454432	0.0385095	0.490059	0.421395	0
24.3411	308	0	1	0.454432	0.0385095	0.490059	0.421395	0
24.4929	307	1	0	0.452952	0.0386474	0.488595	0.419909	0
24.5391	306	1	0	0.451472	0.0387858	0.48713	0.418423	0
24.6078	305	1	0	0.449991	0.0389246	0.485665	0.416938	0
24.723	304	0	1	0.449991	0.0389246	0.485665	0.416938	0
24.7411	303	1	0	0.448506	0.0390647	0.484195	0.415448	0
24.8078	302	0	1	0.448506	0.0390647	0.484195	0.415448	0
24.9078	301	1	0	0.447016	0.0392062	0.48272	0.413953	0
25.0078	300	1	0	0.445526	0.0393481	0.481245	0.412458	0
25.0411	299	0	1	0.445526	0.0393481	0.481245	0.412458	0
25.1078	298	0	1	0.445526	0.0393481	0.481245	0.412458	0
25.1745	297	0	1	0.445526	0.0393481	0.481245	0.412458	0
25.1833	296	0	1	0.445526	0.0393481	0.481245	0.412458	0
25.2411	295	1	0	0.444016	0.0394944	0.479751	0.410942	0
25.249	294	0	1	0.444016	0.0394944	0.479751	0.410942	0
25.2745	293	0	1	0.444016	0.0394944	0.479751	0.410942	0
25.2938	292	1	0	0.442495	0.0396431	0.478248	0.409416	0
25.3078	291	1	0	0.440975	0.0397923	0.476744	0.407889	0
25.3148	290	0	1	0.440975	0.0397923	0.476744	0.407889	0
25.3411	289	1	0	0.439449	0.0399429	0.475234	0.406358	0
25.3745	288	0	1	0.439449	0.0399429	0.475234	0.406358	0
25.4078	287	1	0	0.437918	0.0400952	0.47372	0.404821	0
25.5411	286	1	0	0.436386	0.0402479	0.472205	0.403285	0
25.5449	285	1	0	0.434855	0.040401	0.470689	0.401749	0
25.5745	284	1	2	0.433324	0.0405547	0.469173	0.400214	0
25.6078	281	1	0	0.431782	0.0407111	0.467647	0.398668	0
25.6411	280	0	1	0.431782	0.0407111	0.467647	0.398668	0
25.6436	279	1	0	0.430234	0.0408692	0.466115	0.397116	0
25.6745	278	1	1	0.428687	0.0410277	0.464583	0.395564	0
25.6764	276	1	0	0.427134	0.041188	0.463045	0.394007	0
25.7078	275	1	0	0.42558	0.0413488	0.461506	0.392451	0
25.8411	274	1	0	0.424027	0.0415101	0.459967	0.390895	0
25.9745	273	1	0	0.422474	0.041672	0.458428	0.38934	0
26.0078	272	0	1	0.422474	0.041672	0.458428	0.38934	0
26.0381	271	0	1	0.422474	0.041672	0.458428	0.38934	0
26.2411	270	2	0	0.419344	0.0420023	0.455327	0.386206	0
26.3078	268	0	1	0.419344	0.0420023	0.455327	0.386206	0
26.3411	267	0	1	0.419344	0.0420023	0.455327	0.386206	0
26.4655	266	0	1	0.419344	0.0420023	0.455327	0.386206	0
26.6627	265	1	0	0.417762	0.0421722	0.45376	0.38462	0
26.7078	264	0	1	0.417762	0.0421722	0.45376	0.38462	0
26.9078	263	0	1	0.417762	0.0421722	0.45376	0.38462	0
26.9411	262	0	1	0.417762	0.0421722	0.45376	0.38462	0
27.0244	261	0	1	0.417762	0.0421722	0.45376	0.38462	0
27.0745	260	0	1	0.417762	0.0421722	0.45376	0.38462	0
27.0901	259	1	0	0.416149	0.0423492	0.452165	0.383002	0
27.1078	258	0	1	0.416149	0.0423492	0.452165	0.383002	0
27.4745	257	1	0	0.41453	0.0425283	0.450563	0.381378	0
27.5411	256	1	0	0.412911	0.042708	0.448962	0.379754	0
27.6078	255	0	1	0.412911	0.042708	0.448962	0.379754	0
27.6411	254	0	1	0.412911	0.042708	0.448962	0.379754	0
27.7148	253	0	1	0.412911	0.042708	0.448962	0.379754	0
27.7411	252	0	1	0.412911	0.042708	0.448962	0.379754	0
27.8411	251	0	1	0.412911	0.042708	0.448962	0.379754	0
28.1411	250	0	2	0.412911	0.042708	0.448962	0.379754	0
28.2079	248	0	1	0.412911	0.042708	0.448962	0.379754	0
28.2737	247	1	0	0.411239	0.0429003	0.447312	0.378074	0
28.3078	246	0	1	0.411239	0.0429003	0.447312	0.378074	0
28.5367	245	0	1	0.411239	0.0429003	0.447312	0.378074	0
28.7668	244	0	1	0.411239	0.0429003	0.447312	0.378074	0
28.8411	243	1	0	0.409547	0.043098	0.445644	0.376373	0
28.8983	242	0	1	0.409547	0.043098	0.445644	0.376373	0
28.9361	241	1	0	0.407847	0.0432981	0.443969	0.374664	0
28.9745	240	2	0	0.404448	0.0437006	0.440617	0.371249	0
29.0745	238	0	1	0.404448	0.0437006	0.440617	0.371249	0
29.1613	237	0	1	0.404448	0.0437006	0.440617	0.371249	0
29.1986	236	0	1	0.404448	0.0437006	0.440617	0.371249	0
29.2411	235	1	0	0.402727	0.0439081	0.43892	0.369519	0
29.4745	234	0	1	0.402727	0.0439081	0.43892	0.369519	0
29.5411	233	0	1	0.402727	0.0439081	0.43892	0.369519	0
29.6078	232	1	0	0.400991	0.0441201	0.43721	0.367773	0
29.6545	231	0	1	0.400991	0.0441201	0.43721	0.367773	0
29.6745	230	0	1	0.400991	0.0441201	0.43721	0.367773	0
29.6873	229	0	1	0.400991	0.0441201	0.43721	0.367773	0
29.7078	228	0	1	0.400991	0.0441201	0.43721	0.367773	0
29.8189	227	0	1	0.400991	0.0441201	0.43721	0.367773	0
29.9205	226	0	1	0.400991	0.0441201	0.43721	0.367773	0
29.9411	225	1	1	0.399209	0.0443444	0.435458	0.365978	0
30.0411	223	0	2	0.399209	0.0443444	0.435458	0.365978	0
30.3745	221	0	2	0.399209	0.0443444	0.435458	0.365978	0
30.4411	219	0	1	0.399209	0.0443444	0.435458	0.365978	0
30.5078	218	1	0	0.397378	0.0445821	0.433663	0.364129	0
30.5411	217	1	0	0.395547	0.0448208	0.431866	0.362282	0
30.6411	216	0	2	0.395547	0.0448208	0.431866	0.362282	0
30.7745	214	0	1	0.395547	0.0448208	0.431866	0.362282	0
30.8411	213	1	0	0.39369	0.0450671	0.430046	0.360407	0
30.8745	212	0	1	0.39369	0.0450671	0.430046	0.360407	0
31.0411	211	0	1	0.39369	0.0450671	0.430046	0.360407	0
31.0682	210	0	1	0.39369	0.0450671	0.430046	0.360407	0
31.2078	209	0	1	0.39369	0.0450671	0.430046	0.360407	0
31.2411	208	1	0	0.391797	0.0453241	0.428194	0.358493	0
31.4298	207	0	1	0.391797	0.0453241	0.428194	0.358493	0
31.5078	206	0	1	0.391797	0.0453241	0.428194	0.358493	0
31.5745	205	0	1	0.391797	0.0453241	0.428194	0.358493	0
31.6597	204	1	0	0.389876	0.0455897	0.426317	0.35655	0
31.7914	203	0	1	0.389876	0.0455897	0.426317	0.35655	0
32.0544	202	0	1	0.389876	0.0455897	0.426317	0.35655	0
32.0745	201	0	1	0.389876	0.0455897	0.426317	0.35655	0
32.1078	200	0	1	0.389876	0.0455897	0.426317	0.35655	0
32.1411	199	0	2	0.389876	0.0455897	0.426317	0.35655	0
32.1745	197	0	1	0.389876	0.0455897	0.426317	0.35655	0
32.6441	196	0	1	0.389876	0.0455897	0.426317	0.35655	0
32.7411	195	0	1	0.389876	0.0455897	0.426317	0.35655	0
32.7425	194	1	0	0.387867	0.0458817	0.424363	0.35451	0
32.7745	193	0	1	0.387867	0.0458817	0.424363	0.35451	0
32.8411	192	0	1	0.387867	0.0458817	0.424363	0.35451	0
32.9078	191	0	1	0.387867	0.0458817	0.424363	0.35451	0
32.975	190	0	1	0.387867	0.0458817	0.424363	0.35451	0
33.0407	189	0	1	0.387867	0.0458817	0.424363	0.35451	0
33.1411	188	1	1	0.385804	0.0461906	0.422361	0.352411	0
33.2745	186	1	0	0.383729	0.0465041	0.420349	0.350301	0
33.3037	185	1	0	0.381655	0.0468189	0.418334	0.348192	0
33.3988	184	0	1	0.381655	0.0468189	0.418334	0.348192	0
33.4411	183	0	1	0.381655	0.0468189	0.418334	0.348192	0
33.6411	182	0	1	0.381655	0.0468189	0.418334	0.348192	0
33.6654	181	1	1	0.379547	0.0471456	0.41629	0.346047	0
33.7745	179	1	0	0.377426	0.0474772	0.414233	0.34389	0
33.7969	178	0	1	0.377426	0.0474772	0.414233	0.34389	0
33.9078	177	1	0	0.375294	0.0478141	0.412165	0.341721	0
33.9566	176	1	0	0.373162	0.0481524	0.410095	0.339555	0
33.9613	175	0	1	0.373162	0.0481524	0.410095	0.339555	0
34.4411	174	1	0	0.371017	0.0484962	0.408013	0.337376	0
34.5411	173	1	0	0.368872	0.0488414	0.405929	0.335199	0
34.7411	172	0	1	0.368872	0.0488414	0.405929	0.335199	0
34.8411	171	0	1	0.368872	0.0488414	0.405929	0.335199	0
35.0078	170	0	1	0.368872	0.0488414	0.405929	0.335199	0
35.0791	169	0	1	0.368872	0.0488414	0.405929	0.335199	0
35.4407	168	1	0	0.366677	0.0492049	0.4038	0.332966	0
35.5078	167	0	1	0.366677	0.0492049	0.4038	0.332966	0
35.9667	166	1	0	0.364468	0.0495746	0.401659	0.330721	0
36.0411	165	0	1	0.364468	0.0495746	0.401659	0.330721	0
36.0654	164	0	1	0.364468	0.0495746	0.401659	0.330721	0
36.4745	163	0	1	0.364468	0.0495746	0.401659	0.330721	0
36.8873	162	0	1	0.364468	0.0495746	0.401659	0.330721	0
36.9078	161	0	1	0.364468	0.0495746	0.401659	0.330721	0
37.0078	160	1	0	0.36219	0.0499694	0.399457	0.328399	0
37.0411	159	1	0	0.359912	0.0503662	0.397254	0.32608	0
37.0739	158	0	1	0.359912	0.0503662	0.397254	0.32608	0
37.1078	157	1	1	0.35762	0.0507699	0.395036	0.323747	0
37.1411	155	0	1	0.35762	0.0507699	0.395036	0.323747	0
37.2078	154	0	1	0.35762	0.0507699	0.395036	0.323747	0
37.2411	153	0	1	0.35762	0.0507699	0.395036	0.323747	0
37.2708	152	1	0	0.355267	0.0511972	0.392766	0.321348	0
37.3078	151	1	1	0.352914	0.0516265	0.390493	0.318951	0
37.3745	149	1	0	0.350545	0.0520639	0.388205	0.316539	0
37.4078	148	1	0	0.348177	0.0525034	0.385914	0.31413	0
37.5078	147	1	0	0.345808	0.0529453	0.383621	0.311723	0
37.5411	146	0	1	0.345808	0.0529453	0.383621	0.311723	0
37.7078	145	0	1	0.345808	0.0529453	0.383621	0.311723	0
37.8078	144	0	1	0.345808	0.0529453	0.383621	0.311723	0
38.0745	143	0	1	0.345808	0.0529453	0.383621	0.311723	0
38.5311	142	1	2	0.343373	0.0534149	0.38127	0.309243	0
38.5506	139	0	1	0.343373	0.0534149	0.38127	0.309243	0
38.564	138	1	0	0.340885	0.0539077	0.378873	0.306705	0
38.7941	137	0	1	0.340885	0.0539077	0.378873	0.306705	0
38.9411	136	0	1	0.340885	0.0539077	0.378873	0.306705	0
39.1557	135	0	1	0.340885	0.0539077	0.378873	0.306705	0
39.2068	134	0	1	0.340885	0.0539077	0.378873	0.306705	0
39.6489	133	0	1	0.340885	0.0539077	0.378873	0.306705	0
39.7411	132	0	1	0.340885	0.0539077	0.378873	0.306705	0
40.2078	131	0	1	0.340885	0.0539077	0.378873	0.306705	0
40.3393	130	1	0	0.338263	0.054458	0.376365	0.304018	0
40.3411	129	0	1	0.338263	0.054458	0.376365	0.304018	0
40.4209	128	1	0	0.33562	0.0550199	0.373836	0.301311	0
40.4708	127	0	1	0.33562	0.0550199	0.373836	0.301311	0
40.5745	126	0	1	0.33562	0.0550199	0.373836	0.301311	0
40.6078	125	0	1	0.33562	0.0550199	0.373836	0.301311	0
40.6178	124	0	1	0.33562	0.0550199	0.373836	0.301311	0
40.8078	123	1	0	0.332891	0.0556222	0.371234	0.298509	0
40.9745	122	0	1	0.332891	0.0556222	0.371234	0.298509	0
41.2927	121	1	0	0.33014	0.0562379	0.368611	0.295685	0
41.4411	120	1	0	0.327389	0.0568571	0.365983	0.292865	0
41.6411	119	0	1	0.327389	0.0568571	0.365983	0.292865	0
41.753	118	1	0	0.324615	0.0574905	0.363332	0.290023	0
42.0616	117	0	1	0.324615	0.0574905	0.363332	0.290023	0
42.1411	116	0	1	0.324615	0.0574905	0.363332	0.290023	0
42.2078	115	0	1	0.324615	0.0574905	0.363332	0.290023	0
42.2585	114	0	1	0.324615	0.0574905	0.363332	0.290023	0
42.2745	113	0	1	0.324615	0.0574905	0.363332	0.290023	0
42.5078	112	0	1	0.324615	0.0574905	0.363332	0.290023	0
42.5745	111	0	1	0.324615	0.0574905	0.363332	0.290023	0
42.805	110	0	1	0.324615	0.0574905	0.363332	0.290023	0
43.0078	109	0	1	0.324615	0.0574905	0.363332	0.290023	0
43.1445	108	0	1	0.324615	0.0574905	0.363332	0.290023	0
43.2653	107	0	1	0.324615	0.0574905	0.363332	0.290023	0
43.3086	106	0	1	0.324615	0.0574905	0.363332	0.290023	0
43.331	105	0	1	0.324615	0.0574905	0.363332	0.290023	0
43.3411	104	0	1	0.324615	0.0574905	0.363332	0.290023	0
43.3414	103	0	1	0.324615	0.0574905	0.363332	0.290023	0
43.5411	102	0	1	0.324615	0.0574905	0.363332	0.290023	0
43.6598	101	1	0	0.321401	0.0583453	0.360338	0.286671	0
43.6695	100	0	1	0.321401	0.0583453	0.360338	0.286671	0
43.6927	99	0	1	0.321401	0.0583453	0.360338	0.286671	0
43.7913	98	1	0	0.318121	0.0592399	0.357287	0.283248	0
44.4899	97	0	1	0.318121	0.0592399	0.357287	0.283248	0
44.7078	96	1	0	0.314807	0.0601583	0.354202	0.279794	0
44.7852	95	0	1	0.314807	0.0601583	0.354202	0.279794	0
45.0411	94	1	0	0.311458	0.0611016	0.351083	0.276306	0
45.1411	93	0	1	0.311458	0.0611016	0.351083	0.276306	0
45.2707	92	0	1	0.311458	0.0611016	0.351083	0.276306	0
45.3411	91	1	0	0.308036	0.0620927	0.3479	0.272739	0
45.3745	90	0	1	0.308036	0.0620927	0.3479	0.272739	0
45.4745	89	0	1	0.308036	0.0620927	0.3479	0.272739	0
45.5071	88	0	2	0.308036	0.0620927	0.3479	0.272739	0
45.8078	86	0	1	0.308036	0.0620927	0.3479	0.272739	0
45.8411	85	0	1	0.308036	0.0620927	0.3479	0.272739	0
45.9665	84	0	1	0.308036	0.0620927	0.3479	0.272739	0
45.9745	83	1	0	0.304324	0.0632648	0.344499	0.268835	0
46.0078	82	0	1	0.304324	0.0632648	0.344499	0.268835	0
46.0269	81	0	1	0.304324	0.0632648	0.344499	0.268835	0
46.1962	80	0	1	0.304324	0.0632648	0.344499	0.268835	0
46.257	79	1	0	0.300472	0.0645346	0.340986	0.264772	0
46.3411	78	0	1	0.300472	0.0645346	0.340986	0.264772	0
46.3557	77	0	1	0.300472	0.0645346	0.340986	0.264772	0
46.4872	76	1	0	0.296519	0.0658799	0.337387	0.2606	0
46.6228	75	0	1	0.296519	0.0658799	0.337387	0.2606	0
46.6411	74	0	1	0.296519	0.0658799	0.337387	0.2606	0
46.6515	73	1	0	0.292457	0.0673084	0.333699	0.256312	0
46.6556	72	0	1	0.292457	0.0673084	0.333699	0.256312	0
46.9745	71	0	1	0.292457	0.0673084	0.333699	0.256312	0
47.115	70	0	1	0.292457	0.0673084	0.333699	0.256312	0
47.1806	69	0	1	0.292457	0.0673084	0.333699	0.256312	0
47.2104	68	0	1	0.292457	0.0673084	0.333699	0.256312	0
47.2745	67	1	0	0.288092	0.0689678	0.329789	0.251666	0
47.3745	66	0	1	0.288092	0.0689678	0.329789	0.251666	0
47.8369	65	0	1	0.288092	0.0689678	0.329789	0.251666	0
48.0337	64	0	1	0.288092	0.0689678	0.329789	0.251666	0
48.131	63	0	1	0.288092	0.0689678	0.329789	0.251666	0
48.2963	62	0	1	0.288092	0.0689678	0.329789	0.251666	0
48.8213	61	0	1	0.288092	0.0689678	0.329789	0.251666	0
48.8745	60	0	1	0.288092	0.0689678	0.329789	0.251666	0
49.3745	59	1	0	0.283209	0.0710548	0.325528	0.246391	0
49.446	58	0	1	0.283209	0.0710548	0.325528	0.246391	0
49.5775	57	1	0	0.27824	0.0732262	0.321181	0.24104	0
50.0378	56	1	0	0.273272	0.0754105	0.316799	0.235725	0
50.0411	55	1	0	0.268303	0.0776109	0.312383	0.230443	0
50.7282	54	0	1	0.268303	0.0776109	0.312383	0.230443	0
50.8078	53	1	0	0.263241	0.0799143	0.307876	0.225076	0
50.8745	52	0	1	0.263241	0.0799143	0.307876	0.225076	0
50.9255	51	0	1	0.263241	0.0799143	0.307876	0.225076	0
51.0241	50	0	1	0.263241	0.0799143	0.307876	0.225076	0
51.2214	49	0	1	0.263241	0.0799143	0.307876	0.225076	0
51.4186	48	0	1	0.263241	0.0799143	0.307876	0.225076	0
51.846	47	1	0	0.25764	0.0827576	0.30301	0.219063	0
52.2734	46	0	1	0.25764	0.0827576	0.30301	0.219063	0
52.9886	45	0	1	0.25764	0.0827576	0.30301	0.219063	0
53.3168	44	0	1	0.25764	0.0827576	0.30301	0.219063	0
53.448	43	0	1	0.25764	0.0827576	0.30301	0.219063	0
53.7745	42	0	1	0.25764	0.0827576	0.30301	0.219063	0
53.8411	41	0	1	0.25764	0.0827576	0.30301	0.219063	0
54.6405	40	0	1	0.25764	0.0827576	0.30301	0.219063	0
55.1008	39	0	1	0.25764	0.0827576	0.30301	0.219063	0
55.6794	38	0	1	0.25764	0.0827576	0.30301	0.219063	0
56.1745	37	0	1	0.25764	0.0827576	0.30301	0.219063	0
56.5802	36	0	1	0.25764	0.0827576	0.30301	0.219063	0
57.2377	35	0	1	0.25764	0.0827576	0.30301	0.219063	0
58.0596	34	0	1	0.25764	0.0827576	0.30301	0.219063	0
58.1411	33	0	1	0.25764	0.0827576	0.30301	0.219063	0
58.2898	32	0	1	0.25764	0.0827576	0.30301	0.219063	0
58.5199	31	1	0	0.249329	0.0890174	0.296855	0.209412	0
58.8745	30	0	1	0.249329	0.0890174	0.296855	0.209412	0
59.0411	29	1	0	0.240731	0.095685	0.290389	0.199565	0
59.5391	28	0	1	0.240731	0.095685	0.290389	0.199565	0
59.5411	27	0	1	0.240731	0.095685	0.290389	0.199565	0
59.5719	26	0	1	0.240731	0.095685	0.290389	0.199565	0
59.9078	25	1	0	0.231102	0.10403	0.28337	0.188475	0
60.6671	24	1	0	0.221473	0.112401	0.276055	0.177683	0
62.5745	23	1	0	0.211844	0.120873	0.268474	0.167158	0
63.5411	22	0	1	0.211844	0.120873	0.268474	0.167158	0
63.5829	21	0	1	0.211844	0.120873	0.268474	0.167158	0
66.1411	20	0	1	0.211844	0.120873	0.268474	0.167158	0
66.6063	19	1	0	0.200694	0.132417	0.260164	0.154818	0
66.9078	18	0	1	0.200694	0.132417	0.260164	0.154818	0
67.9883	17	0	1	0.200694	0.132417	0.260164	0.154818	0
68.6745	16	1	0	0.18815	0.147312	0.251129	0.140966	0
69.1718	15	0	1	0.18815	0.147312	0.251129	0.140966	0
69.2705	14	0	1	0.18815	0.147312	0.251129	0.140966	0
70.0266	13	0	1	0.18815	0.147312	0.251129	0.140966	0
70.0595	12	0	1	0.18815	0.147312	0.251129	0.140966	0
72.4078	11	0	1	0.18815	0.147312	0.251129	0.140966	0
72.6567	10	0	1	0.18815	0.147312	0.251129	0.140966	0
72.7411	9	0	1	0.18815	0.147312	0.251129	0.140966	0
72.7745	8	0	2	0.18815	0.147312	0.251129	0.140966	0
76.7745	6	0	1	0.18815	0.147312	0.251129	0.140966	0
80.5471	5	0	1	0.18815	0.147312	0.251129	0.140966	0
85.1826	4	0	1	0.18815	0.147312	0.251129	0.140966	0
95.5078	3	0	1	0.18815	0.147312	0.251129	0.140966	0
97.8745	2	0	1	0.18815	0.147312	0.251129	0.140966	0
113.825	1	0	1	0.18815	0.147312	0.251129	0.140966	0
1.74245	46	0	1	1	0	1	1	1
1.84108	45	1	0	0.977778	0.0224733	1	0.935644	1
2.88198	44	1	0	0.955556	0.0321495	1	0.897202	1
3.74113	43	1	0	0.933333	0.039841	1	0.863225	1
6.20779	42	1	0	0.911111	0.046562	0.998171	0.831644	1
10.3889	41	0	1	0.911111	0.046562	0.998171	0.831644	1
10.6519	40	0	1	0.911111	0.046562	0.998171	0.831644	1
11.9745	39	0	1	0.911111	0.046562	0.998171	0.831644	1
13.4464	38	1	0	0.887135	0.0536587	0.985516	0.798574	1
16.4997	37	1	0	0.863158	0.0602496	0.971348	0.767018	1
17.1615	36	1	0	0.839181	0.0665106	0.956026	0.736617	1
17.7078	35	1	0	0.815205	0.0725534	0.939776	0.707146	1
18.3745	34	1	0	0.791228	0.0784555	0.922748	0.678454	1
19.7811	33	1	0	0.767251	0.0842747	0.90505	0.650434	1
20.5745	32	1	0	0.743275	0.0900572	0.88676	0.623007	1
21.4025	31	1	0	0.719298	0.0958414	0.867939	0.596113	1
23.7411	30	1	0	0.695322	0.101661	0.848633	0.569707	1
23.8354	29	0	1	0.695322	0.101661	0.848633	0.569707	1
24.1078	28	0	1	0.695322	0.101661	0.848633	0.569707	1
25.2078	27	0	1	0.695322	0.101661	0.848633	0.569707	1
25.7411	26	0	1	0.695322	0.101661	0.848633	0.569707	1
27.5908	25	0	1	0.695322	0.101661	0.848633	0.569707	1
31.8078	24	0	1	0.695322	0.101661	0.848633	0.569707	1
32.0411	23	0	1	0.695322	0.101661	0.848633	0.569707	1
32.6078	22	0	1	0.695322	0.101661	0.848633	0.569707	1
34.8411	21	0	1	0.695322	0.101661	0.848633	0.569707	1
34.8745	20	1	0	0.660556	0.113871	0.825727	0.528424	1
34.9745	19	0	1	0.660556	0.113871	0.825727	0.528424	1
35.5722	18	0	1	0.660556	0.113871	0.825727	0.528424	1
36.0411	17	0	1	0.660556	0.113871	0.825727	0.528424	1
37.3147	16	0	1	0.660556	0.113871	0.825727	0.528424	1
39.2411	15	0	1	0.660556	0.113871	0.825727	0.528424	1
39.9745	14	0	1	0.660556	0.113871	0.825727	0.528424	1
40.7009	13	0	1	0.660556	0.113871	0.825727	0.528424	1
42.1411	12	0	1	0.660556	0.113871	0.825727	0.528424	1
44.8745	11	0	1	0.660556	0.113871	0.825727	0.528424	1
45.0149	10	1	0	0.5945	0.15517	0.80581	0.438602	1
45.2446	9	0	1	0.5945	0.15517	0.80581	0.438602	1
46.3885	8	1	0	0.520188	0.20478	0.777086	0.348218	1
47.2745	7	0	1	0.520188	0.20478	0.777086	0.348218	1
47.7411	6	0	1	0.520188	0.20478	0.777086	0.348218	1
48.8869	5	0	1	0.520188	0.20478	0.777086	0.348218	1
63.0745	4	0	1	0.520188	0.20478	0.777086	0.348218	1
77.8745	3	0	1	0.520188	0.20478	0.777086	0.348218	1
86.5963	2	0	1	0.520188	0.20478	0.777086	0.348218	1
94.1579	1	0	1	0.520188	0.20478	0.777086	0.348218	1

## Sheet: Fig3_SevereIMC
time	n.risk	n.event	n.censor	surv	std.err	upper	lower	strata
0.00779498	921	2	0	0.997828	0.00153719	1	0.994827	0
0.0328764	919	1	1	0.996743	0.00188369	1	0.99307	0
0.0657527	917	1	0	0.995656	0.00217688	0.999913	0.991417	0
0.0986291	916	1	0	0.994569	0.00243555	0.999328	0.989832	0
0.107795	915	1	0	0.993482	0.00266977	0.998694	0.988297	0
0.141128	914	1	0	0.992395	0.00288548	0.998023	0.986798	0
0.164382	913	1	0	0.991308	0.00308658	0.997323	0.985329	0
0.307795	912	0	1	0.991308	0.00308658	0.997323	0.985329	0
0.341128	911	1	0	0.99022	0.00327616	0.996599	0.983882	0
0.394516	910	1	0	0.989132	0.00345574	0.995854	0.982455	0
0.441128	909	1	0	0.988043	0.00362681	0.995092	0.981045	0
0.493145	908	1	0	0.986955	0.00379051	0.994315	0.97965	0
0.507795	907	1	0	0.985867	0.00394777	0.993525	0.978268	0
0.541128	906	0	1	0.985867	0.00394777	0.993525	0.978268	0
0.574462	905	0	1	0.985867	0.00394777	0.993525	0.978268	0
0.607795	904	0	1	0.985867	0.00394777	0.993525	0.978268	0
0.641128	903	0	1	0.985867	0.00394777	0.993525	0.978268	0
0.657527	902	1	0	0.984774	0.00410065	0.992721	0.976891	0
0.674462	901	2	0	0.982588	0.00439141	0.991082	0.974167	0
0.707795	899	3	0	0.979309	0.00479676	0.98856	0.970145	0
0.716272	896	1	0	0.978216	0.00492503	0.987705	0.968819	0
0.72328	895	0	1	0.978216	0.00492503	0.987705	0.968819	0
0.756156	894	1	0	0.977122	0.00505059	0.986843	0.967497	0
0.807795	893	1	0	0.976028	0.00517338	0.985975	0.966181	0
0.854785	892	1	0	0.974934	0.00529359	0.985101	0.964871	0
0.907795	891	1	0	0.973839	0.00541139	0.984223	0.963565	0
0.920538	890	1	0	0.972745	0.00552694	0.98334	0.962265	0
0.986291	889	1	0	0.971651	0.00564037	0.982452	0.960969	0
1.00779	888	1	0	0.970557	0.00575181	0.98156	0.959677	0
1.04113	887	1	0	0.969463	0.00586138	0.980664	0.958389	0
1.1178	886	0	1	0.969463	0.00586138	0.980664	0.958389	0
1.14113	885	1	0	0.968367	0.00596943	0.979763	0.957103	0
1.17446	884	3	0	0.965081	0.0062838	0.97704	0.953268	0
1.18355	881	2	0	0.96289	0.00648604	0.975209	0.950727	0
1.21643	879	0	1	0.96289	0.00648604	0.975209	0.950727	0
1.24113	878	1	0	0.961793	0.0065854	0.974288	0.949459	0
1.27411	877	1	0	0.960697	0.00668349	0.973364	0.948194	0
1.27446	876	1	0	0.9596	0.00678039	0.972437	0.946932	0
1.28218	875	0	1	0.9596	0.00678039	0.972437	0.946932	0
1.30779	874	1	0	0.958502	0.00687636	0.971508	0.945671	0
1.34113	873	2	1	0.956306	0.00706503	0.96964	0.943155	0
1.37446	870	1	0	0.955207	0.00715802	0.968702	0.941899	0
1.40779	869	1	0	0.954108	0.00725004	0.967762	0.940646	0
1.44113	868	1	0	0.953009	0.00734111	0.96682	0.939395	0
1.47099	867	1	0	0.951909	0.00743127	0.965875	0.938145	0
1.47944	866	1	0	0.95081	0.00752055	0.964929	0.936898	0
1.53662	865	3	0	0.947513	0.00778345	0.962078	0.933168	0
1.54519	862	0	1	0.947513	0.00778345	0.962078	0.933168	0
1.67446	861	3	0	0.944211	0.00804009	0.959208	0.929449	0
1.74113	858	1	0	0.943111	0.00812423	0.958248	0.928212	0
1.84113	857	2	0	0.94091	0.00829051	0.956323	0.925744	0
1.90683	855	1	1	0.939809	0.0083727	0.955359	0.924513	0
1.90779	853	1	0	0.938707	0.00845447	0.954392	0.923281	0
1.94113	852	2	0	0.936504	0.00861625	0.952453	0.920821	0
2.00779	850	1	1	0.935402	0.00869629	0.951482	0.919594	0
2.04113	848	1	0	0.934299	0.00877597	0.950509	0.918366	0
2.07121	847	0	1	0.934299	0.00877597	0.950509	0.918366	0
2.10409	846	1	1	0.933195	0.00885531	0.949533	0.917138	0
2.10779	844	1	0	0.932089	0.00893432	0.948554	0.915909	0
2.14113	843	1	0	0.930983	0.00901282	0.947575	0.914682	0
2.17446	842	2	0	0.928772	0.00916835	0.945612	0.912231	0
2.24113	840	1	0	0.927666	0.00924541	0.944629	0.911008	0
2.30779	839	1	0	0.926561	0.00932201	0.943645	0.909785	0
2.33422	838	0	1	0.926561	0.00932201	0.943645	0.909785	0
2.34113	837	3	0	0.92324	0.00954974	0.940683	0.90612	0
2.3671	834	2	0	0.921026	0.00969948	0.938702	0.903682	0
2.37446	832	1	0	0.919919	0.00977375	0.937711	0.902464	0
2.46573	831	1	0	0.918812	0.00984764	0.936718	0.901248	0
2.47446	830	1	0	0.917705	0.00992116	0.935724	0.900032	0
2.54113	829	1	0	0.916598	0.00999431	0.934729	0.898817	0
2.60779	828	1	0	0.915491	0.0100671	0.933734	0.897604	0
2.64113	827	1	0	0.914384	0.0101396	0.932737	0.896391	0
2.69586	826	1	0	0.913277	0.0102117	0.931739	0.895179	0
2.76161	825	1	0	0.91217	0.0102834	0.930741	0.893969	0
2.77446	824	2	0	0.909956	0.010426	0.928741	0.89155	0
2.84113	822	1	0	0.908849	0.0104968	0.92774	0.890341	0
2.89312	821	1	0	0.907742	0.0105674	0.926738	0.889134	0
2.926	820	0	1	0.907742	0.0105674	0.926738	0.889134	0
2.94113	819	2	0	0.905525	0.0107078	0.92473	0.886719	0
2.97446	817	2	0	0.903308	0.0108472	0.922718	0.884306	0
2.98042	815	1	0	0.9022	0.0109165	0.921711	0.883101	0
3.04113	814	1	0	0.901091	0.0109854	0.920703	0.881897	0
3.04605	813	1	0	0.899983	0.0110542	0.919695	0.880694	0
3.07446	812	1	0	0.898875	0.0111227	0.918685	0.879491	0
3.09038	811	0	1	0.898875	0.0111227	0.918685	0.879491	0
3.10779	810	1	0	0.897765	0.011191	0.917674	0.878288	0
3.12325	809	1	0	0.896655	0.0112592	0.916662	0.877085	0
3.17446	808	3	0	0.893326	0.0114622	0.913622	0.873481	0
3.20779	805	1	2	0.892216	0.0115294	0.912607	0.872281	0
3.21012	802	1	0	0.891104	0.0115967	0.91159	0.871078	0
3.24113	801	1	0	0.889991	0.0116638	0.910571	0.869876	0
3.25476	800	2	0	0.887766	0.0117973	0.908533	0.867475	0
3.27446	798	1	0	0.886654	0.0118638	0.907512	0.866275	0
3.30779	797	1	0	0.885541	0.01193	0.906491	0.865076	0
3.37419	796	1	0	0.884429	0.0119961	0.90547	0.863877	0
3.40779	795	2	0	0.882204	0.0121276	0.903425	0.861482	0
3.47446	793	1	0	0.881091	0.012193	0.902401	0.860285	0
3.48489	792	0	1	0.881091	0.012193	0.902401	0.860285	0
3.50779	791	2	0	0.878864	0.0123237	0.90035	0.85789	0
3.51777	789	1	0	0.87775	0.0123888	0.899324	0.856693	0
3.53826	788	1	0	0.876636	0.0124537	0.898297	0.855497	0
3.54113	787	3	0	0.873294	0.0126474	0.895212	0.851913	0
3.57446	784	1	0	0.87218	0.0127117	0.894183	0.850719	0
3.58352	783	0	1	0.87218	0.0127117	0.894183	0.850719	0
3.70779	782	2	1	0.86995	0.01284	0.892121	0.84833	0
3.74113	779	1	0	0.868833	0.0129041	0.891087	0.847134	0
3.77446	778	1	0	0.867716	0.012968	0.890053	0.845939	0
3.78078	777	1	3	0.866599	0.0130318	0.889019	0.844745	0
3.80779	773	2	0	0.864357	0.0131599	0.886942	0.842348	0
3.83358	771	1	0	0.863236	0.0132238	0.885902	0.84115	0
3.84113	770	1	0	0.862115	0.0132875	0.884862	0.839953	0
3.87446	769	1	1	0.860994	0.0133511	0.883821	0.838756	0
3.90779	767	1	0	0.859871	0.0134146	0.882779	0.837558	0
3.94113	766	0	1	0.859871	0.0134146	0.882779	0.837558	0
3.97804	765	1	0	0.858747	0.0134783	0.881735	0.836359	0
4.01091	764	1	0	0.857623	0.0135418	0.880691	0.83516	0
4.10779	763	1	0	0.856499	0.0136051	0.879646	0.833962	0
4.17446	762	1	0	0.855375	0.0136683	0.8786	0.832765	0
4.1753	761	0	1	0.855375	0.0136683	0.8786	0.832765	0
4.19453	760	1	0	0.85425	0.0137316	0.877553	0.831566	0
4.24113	759	1	0	0.853124	0.0137948	0.876505	0.830367	0
4.27393	758	0	1	0.853124	0.0137948	0.876505	0.830367	0
4.27446	757	1	0	0.851997	0.0138579	0.875456	0.829168	0
4.3068	756	1	0	0.85087	0.013921	0.874406	0.827969	0
4.30779	755	2	0	0.848616	0.0140468	0.872304	0.825572	0
4.37446	753	1	0	0.847489	0.0141095	0.871253	0.824374	0
4.40779	752	2	0	0.845236	0.0142346	0.869149	0.82198	0
4.45704	750	0	1	0.845236	0.0142346	0.869149	0.82198	0
4.47446	749	1	0	0.844107	0.0142972	0.868095	0.820782	0
4.50406	748	2	1	0.84185	0.014422	0.865986	0.818387	0
4.50779	745	2	0	0.83959	0.0145467	0.863872	0.81599	0
4.52267	743	1	0	0.83846	0.0146089	0.862815	0.814793	0
4.54113	742	1	0	0.83733	0.014671	0.861757	0.813596	0
4.56981	741	1	0	0.8362	0.0147331	0.860698	0.812399	0
4.5883	740	1	0	0.83507	0.014795	0.85964	0.811203	0
4.60269	739	1	0	0.83394	0.0148568	0.85858	0.810007	0
4.66844	738	1	1	0.83281	0.0149186	0.857521	0.808811	0
4.67446	736	2	0	0.830547	0.0150421	0.855398	0.806418	0
4.70132	734	0	1	0.830547	0.0150421	0.855398	0.806418	0
4.73419	733	0	1	0.830547	0.0150421	0.855398	0.806418	0
4.74113	732	1	0	0.829412	0.0151041	0.854333	0.805219	0
4.77446	731	1	0	0.828278	0.015166	0.853268	0.80402	0
4.87446	730	1	0	0.827143	0.0152279	0.852202	0.802821	0
4.90779	729	1	0	0.826008	0.0152896	0.851136	0.801623	0
4.94113	728	1	0	0.824874	0.0153513	0.85007	0.800425	0
4.97446	727	2	0	0.822605	0.0154744	0.847936	0.79803	0
4.98206	725	1	0	0.82147	0.0155358	0.846868	0.796834	0
4.99721	724	0	1	0.82147	0.0155358	0.846868	0.796834	0
5.00779	723	1	0	0.820334	0.0155973	0.845799	0.795635	0
5.03008	722	1	0	0.819198	0.0156588	0.844729	0.794438	0
5.04769	721	1	0	0.818061	0.0157202	0.843659	0.79324	0
5.06296	720	1	0	0.816925	0.0157815	0.842589	0.792044	0
5.07446	719	1	0	0.815789	0.0158428	0.841518	0.790847	0
5.10779	718	1	0	0.814653	0.015904	0.840446	0.789651	0
5.14613	717	1	0	0.813517	0.0159651	0.839375	0.788455	0
5.16159	716	0	1	0.813517	0.0159651	0.839375	0.788455	0
5.17446	715	1	0	0.812379	0.0160263	0.838301	0.787258	0
5.27739	714	1	0	0.811241	0.0160875	0.837228	0.786061	0
5.30779	713	1	0	0.810103	0.0161486	0.836154	0.784864	0
5.32597	712	1	0	0.808965	0.0162096	0.835079	0.783668	0
5.39172	711	0	1	0.808965	0.0162096	0.835079	0.783668	0
5.45747	710	0	1	0.808965	0.0162096	0.835079	0.783668	0
5.47446	709	2	0	0.806683	0.0163322	0.832924	0.78127	0
5.57446	707	0	1	0.806683	0.0163322	0.832924	0.78127	0
5.67446	706	1	0	0.805541	0.0163936	0.831844	0.780069	0
5.70779	705	1	0	0.804398	0.016455	0.830764	0.778869	0
5.74113	704	1	0	0.803256	0.0165162	0.829683	0.77767	0
5.84113	703	1	0	0.802113	0.0165775	0.828603	0.77647	0
5.87446	702	1	0	0.80097	0.0166387	0.827522	0.775271	0
6.04113	701	1	0	0.799828	0.0166998	0.82644	0.774072	0
6.07446	700	1	0	0.798685	0.0167609	0.825358	0.772874	0
6.10779	699	1	0	0.797543	0.0168219	0.824276	0.771676	0
6.17446	698	1	0	0.7964	0.0168829	0.823194	0.770478	0
6.27446	697	1	0	0.795257	0.0169438	0.822111	0.769281	0
6.30779	696	1	0	0.794115	0.0170047	0.821027	0.768084	0
6.34514	695	1	0	0.792972	0.0170656	0.819944	0.766888	0
6.37446	694	2	0	0.790687	0.0171871	0.817776	0.764495	0
6.40779	692	1	0	0.789544	0.0172479	0.816691	0.7633	0
6.41089	691	1	0	0.788402	0.0173086	0.815606	0.762104	0
6.44376	690	1	0	0.787259	0.0173692	0.814521	0.760909	0
6.47446	689	0	1	0.787259	0.0173692	0.814521	0.760909	0
6.50779	688	1	0	0.786115	0.01743	0.813434	0.759713	0
6.50952	687	1	0	0.784971	0.0174908	0.812347	0.758517	0
6.54113	686	1	0	0.783826	0.0175515	0.811259	0.757321	0
6.64102	685	0	1	0.783826	0.0175515	0.811259	0.757321	0
6.67446	684	1	0	0.78268	0.0176124	0.81017	0.756123	0
6.70779	683	1	0	0.781534	0.0176732	0.80908	0.754926	0
6.73965	682	0	1	0.781534	0.0176732	0.80908	0.754926	0
6.74113	681	0	1	0.781534	0.0176732	0.80908	0.754926	0
6.80779	680	2	0	0.779236	0.0177955	0.806894	0.752526	0
6.84113	678	1	0	0.778086	0.0178566	0.8058	0.751326	0
6.87446	677	1	0	0.776937	0.0179177	0.804706	0.750126	0
6.97446	676	2	0	0.774638	0.0180398	0.802518	0.747728	0
7.07446	674	1	0	0.773489	0.0181008	0.801423	0.746529	0
7.08215	673	1	0	0.77234	0.0181618	0.800328	0.745331	0
7.10779	672	2	0	0.770041	0.0182837	0.798136	0.742935	0
7.14777	670	1	0	0.768892	0.0183446	0.79704	0.741738	0
7.17446	669	1	0	0.767743	0.0184055	0.795944	0.740541	0
7.20779	668	1	0	0.766593	0.0184663	0.794847	0.739344	0
7.24113	667	2	0	0.764295	0.018588	0.792653	0.736951	0
7.3643	665	1	0	0.763145	0.0186488	0.791555	0.735755	0
7.37446	664	0	1	0.763145	0.0186488	0.791555	0.735755	0
7.37747	663	1	0	0.761994	0.0187098	0.790456	0.734558	0
7.47446	662	1	0	0.760843	0.0187708	0.789356	0.73336	0
7.49581	661	1	0	0.759692	0.0188318	0.788256	0.732163	0
7.50779	660	0	1	0.759692	0.0188318	0.788256	0.732163	0
7.62731	659	0	1	0.759692	0.0188318	0.788256	0.732163	0
7.67446	658	2	0	0.757383	0.0189544	0.786049	0.729763	0
7.77446	656	2	1	0.755074	0.019077	0.783841	0.727363	0
7.84113	653	1	0	0.753918	0.0191384	0.782735	0.726162	0
7.87446	652	1	0	0.752761	0.0191999	0.781628	0.724961	0
7.95608	651	1	0	0.751605	0.0192613	0.780522	0.72376	0
7.97446	650	0	1	0.751605	0.0192613	0.780522	0.72376	0
7.98895	649	0	1	0.751605	0.0192613	0.780522	0.72376	0
8.00779	648	1	0	0.750445	0.0193231	0.779412	0.722555	0
8.02183	647	0	1	0.750445	0.0193231	0.779412	0.722555	0
8.07446	646	1	0	0.749283	0.0193851	0.7783	0.721349	0
8.08758	645	1	1	0.748122	0.0194471	0.777187	0.720143	0
8.12046	643	1	0	0.746958	0.0195093	0.776073	0.718936	0
8.14113	642	1	0	0.745795	0.0195715	0.774959	0.717728	0
8.17446	641	1	0	0.744631	0.0196337	0.773844	0.716521	0
8.27446	640	1	0	0.743468	0.0196958	0.772729	0.715315	0
8.34113	639	1	0	0.742304	0.019758	0.771614	0.714108	0
8.41635	638	2	0	0.739977	0.0198823	0.769383	0.711696	0
8.46032	636	1	0	0.738814	0.0199445	0.768266	0.71049	0
8.50779	635	1	1	0.73765	0.0200067	0.76715	0.709285	0
8.52595	633	1	0	0.736485	0.0200691	0.766032	0.708078	0
8.60779	632	1	0	0.73532	0.0201314	0.764913	0.706871	0
8.71223	631	1	0	0.734154	0.0201938	0.763794	0.705665	0
8.77446	630	1	0	0.732989	0.0202562	0.762675	0.704459	0
8.80779	629	2	0	0.730658	0.020381	0.760436	0.702047	0
8.90779	627	1	1	0.729493	0.0204434	0.759316	0.700841	0
8.95253	625	1	0	0.728326	0.020506	0.758194	0.699634	0
9.04113	624	0	1	0.728326	0.020506	0.758194	0.699634	0
9.07387	623	1	0	0.727157	0.0205689	0.757071	0.698425	0
9.07446	622	1	0	0.725988	0.0206317	0.755947	0.697216	0
9.1166	621	1	0	0.724819	0.0206945	0.754822	0.696008	0
9.20538	620	1	0	0.72365	0.0207574	0.753698	0.6948	0
9.20779	619	1	0	0.722481	0.0208203	0.752573	0.693592	0
9.21504	618	1	0	0.721312	0.0208832	0.751448	0.692384	0
9.34113	617	2	0	0.718973	0.021009	0.749196	0.68997	0
9.40779	615	1	0	0.717804	0.0210719	0.748071	0.688763	0
9.41192	614	1	0	0.716635	0.0211349	0.746944	0.687556	0
9.53414	613	1	0	0.715466	0.0211978	0.745818	0.68635	0
9.54113	612	1	0	0.714297	0.0212608	0.744691	0.685144	0
9.57446	611	1	0	0.713128	0.0213238	0.743564	0.683938	0
9.57599	610	1	0	0.711959	0.0213868	0.742437	0.682732	0
9.59989	609	0	1	0.711959	0.0213868	0.742437	0.682732	0
9.67446	608	1	0	0.710788	0.0214501	0.741308	0.681525	0
9.70779	607	1	0	0.709617	0.0215134	0.740178	0.680318	0
9.74113	606	1	0	0.708446	0.0215767	0.739048	0.679111	0
9.79715	605	0	1	0.708446	0.0215767	0.739048	0.679111	0
9.87446	604	1	0	0.707273	0.0216402	0.737917	0.677902	0
9.94113	603	1	0	0.7061	0.0217038	0.736785	0.676694	0
10.0273	602	0	1	0.7061	0.0217038	0.736785	0.676694	0
10.0411	601	3	0	0.702576	0.0218952	0.733382	0.673063	0
10.0745	598	1	0	0.701401	0.0219591	0.732247	0.671854	0
10.1259	597	0	1	0.701401	0.0219591	0.732247	0.671854	0
10.1411	596	2	0	0.699047	0.0220873	0.729974	0.669431	0
10.2078	594	1	0	0.69787	0.0221515	0.728836	0.66822	0
10.2745	593	1	0	0.696693	0.0222157	0.727699	0.667009	0
10.3078	592	0	1	0.696693	0.0222157	0.727699	0.667009	0
10.3232	591	1	0	0.695515	0.0222802	0.726559	0.665796	0
10.3307	590	1	0	0.694336	0.0223447	0.72542	0.664584	0
10.3411	589	1	0	0.693157	0.0224092	0.72428	0.663372	0
10.4078	588	1	0	0.691978	0.0224737	0.723139	0.66216	0
10.4876	587	1	0	0.690799	0.0225383	0.721999	0.660948	0
10.5533	586	1	0	0.68962	0.0226029	0.720858	0.659736	0
10.5745	585	2	0	0.687263	0.0227323	0.718576	0.657314	0
10.6078	583	1	0	0.686084	0.022797	0.717434	0.656103	0
10.7078	582	1	1	0.684905	0.0228618	0.716292	0.654893	0
10.7506	580	1	1	0.683724	0.0229268	0.715149	0.653681	0
10.7834	578	1	1	0.682541	0.0229921	0.714003	0.652466	0
10.8078	576	0	1	0.682541	0.0229921	0.714003	0.652466	0
10.8411	575	1	0	0.681354	0.0230579	0.712853	0.651247	0
10.8821	574	1	0	0.680167	0.0231237	0.711703	0.650029	0
10.9078	573	1	0	0.67898	0.0231896	0.710552	0.648811	0
10.9807	572	1	0	0.677793	0.0232555	0.709402	0.647593	0
11.0136	571	0	1	0.677793	0.0232555	0.709402	0.647593	0
11.0411	570	0	1	0.677793	0.0232555	0.709402	0.647593	0
11.1411	569	1	0	0.676602	0.023322	0.708247	0.64637	0
11.1745	568	1	0	0.675411	0.0233885	0.707092	0.645148	0
11.2078	567	1	0	0.67422	0.023455	0.705937	0.643927	0
11.2167	566	1	0	0.673028	0.0235215	0.704782	0.642705	0
11.2437	565	1	0	0.671837	0.0235881	0.703627	0.641484	0
11.2745	564	1	0	0.670646	0.0236548	0.702471	0.640263	0
11.2766	563	1	0	0.669455	0.0237215	0.701315	0.639042	0
11.3745	562	1	0	0.668264	0.0237883	0.700159	0.637821	0
11.441	561	1	0	0.667072	0.0238551	0.699002	0.636601	0
11.5067	560	1	0	0.665881	0.023922	0.697845	0.635381	0
11.7411	559	1	0	0.66469	0.0239889	0.696688	0.634161	0
11.7745	558	1	0	0.663499	0.0240558	0.695531	0.632942	0
11.8401	557	1	0	0.662308	0.0241229	0.694373	0.631722	0
11.9012	556	1	0	0.661116	0.0241899	0.693216	0.630503	0
11.9078	555	1	0	0.659925	0.0242571	0.692058	0.629284	0
11.9411	554	1	0	0.658734	0.0243243	0.690899	0.628066	0
11.9999	553	0	1	0.658734	0.0243243	0.690899	0.628066	0
12.0078	552	1	0	0.657541	0.0243917	0.689739	0.626845	0
12.0411	551	1	0	0.656347	0.0244593	0.688578	0.625625	0
12.1745	550	1	0	0.655154	0.0245269	0.687418	0.624404	0
12.1971	549	2	1	0.652767	0.0246623	0.685095	0.621965	0
12.2078	546	1	0	0.651572	0.0247303	0.683932	0.620743	0
12.23	545	0	1	0.651572	0.0247303	0.683932	0.620743	0
12.2411	544	1	0	0.650374	0.0247987	0.682766	0.619519	0
12.2629	543	0	1	0.650374	0.0247987	0.682766	0.619519	0
12.2745	542	1	0	0.649174	0.0248673	0.681598	0.618292	0
12.3324	541	1	0	0.647974	0.0249361	0.68043	0.617066	0
12.5078	540	1	0	0.646774	0.0250049	0.679261	0.615841	0
12.5949	539	1	0	0.645574	0.0250737	0.678092	0.614615	0
12.6078	538	1	0	0.644374	0.0251427	0.676923	0.61339	0
12.6277	537	1	0	0.643174	0.0252117	0.675754	0.612165	0
12.6605	536	1	1	0.641974	0.0252807	0.674585	0.61094	0
12.6933	534	2	0	0.63957	0.0254196	0.672241	0.608486	0
12.7078	532	1	0	0.638368	0.0254891	0.671069	0.60726	0
12.7231	531	1	0	0.637165	0.0255587	0.669897	0.606033	0
12.8078	530	2	0	0.634761	0.0256982	0.667551	0.603581	0
12.8547	528	0	1	0.634761	0.0256982	0.667551	0.603581	0
12.9078	527	1	0	0.633556	0.0257683	0.666376	0.602353	0
13.0078	526	1	0	0.632352	0.0258384	0.665201	0.601126	0
13.0411	525	1	0	0.631148	0.0259087	0.664025	0.599898	0
13.1411	524	1	0	0.629943	0.025979	0.662849	0.598671	0
13.1745	523	0	1	0.629943	0.025979	0.662849	0.598671	0
13.2411	522	1	0	0.628736	0.0260497	0.661671	0.597441	0
13.2492	521	0	1	0.628736	0.0260497	0.661671	0.597441	0
13.2745	520	0	1	0.628736	0.0260497	0.661671	0.597441	0
13.3078	519	1	0	0.627525	0.026121	0.660488	0.596207	0
13.3411	518	1	0	0.626313	0.0261923	0.659305	0.594972	0
13.3745	517	0	1	0.626313	0.0261923	0.659305	0.594972	0
13.4078	516	1	0	0.6251	0.0262641	0.65812	0.593736	0
13.4411	515	1	0	0.623886	0.0263359	0.656935	0.592499	0
13.4745	514	0	1	0.623886	0.0263359	0.656935	0.592499	0
13.6766	513	0	1	0.623886	0.0263359	0.656935	0.592499	0
13.6777	512	1	0	0.622667	0.0264084	0.655745	0.591258	0
13.7078	511	1	0	0.621449	0.0264809	0.654555	0.590017	0
13.7094	510	1	0	0.62023	0.0265536	0.653364	0.588777	0
13.7745	509	1	0	0.619012	0.0266263	0.652174	0.587536	0
13.7752	508	1	0	0.617793	0.0266991	0.650983	0.586296	0
13.9411	507	1	0	0.616575	0.026772	0.649791	0.585056	0
13.9724	506	1	0	0.615356	0.026845	0.6486	0.583816	0
13.9745	505	2	0	0.612919	0.0269912	0.646217	0.581337	0
14.104	503	0	1	0.612919	0.0269912	0.646217	0.581337	0
14.1371	502	1	0	0.611698	0.0270648	0.645022	0.580096	0
14.1745	501	1	0	0.610477	0.0271384	0.643828	0.578854	0
14.2027	500	1	0	0.609256	0.0272122	0.642633	0.577613	0
14.2078	499	1	0	0.608035	0.027286	0.641438	0.576372	0
14.2355	498	0	1	0.608035	0.027286	0.641438	0.576372	0
14.4652	497	1	0	0.606812	0.0273602	0.64024	0.575129	0
14.4656	496	1	0	0.605588	0.0274346	0.639043	0.573885	0
14.4981	495	1	0	0.604365	0.027509	0.637845	0.572643	0
14.5745	494	1	0	0.603142	0.0275835	0.636647	0.5714	0
14.7745	493	1	0	0.601918	0.0276582	0.635448	0.570157	0
14.7944	492	0	1	0.601918	0.0276582	0.635448	0.570157	0
14.8918	491	1	0	0.600692	0.0277332	0.634247	0.568913	0
14.9411	490	1	0	0.599466	0.0278083	0.633046	0.567668	0
14.9745	489	2	0	0.597015	0.0279589	0.630643	0.565179	0
15.0411	487	1	0	0.595789	0.0280344	0.629441	0.563935	0
15.0574	486	0	1	0.595789	0.0280344	0.629441	0.563935	0
15.0745	485	1	0	0.59456	0.0281103	0.628237	0.562689	0
15.0902	484	1	0	0.593332	0.0281863	0.627032	0.561443	0
15.1889	483	1	0	0.592103	0.0282624	0.625827	0.560197	0
15.22	482	1	0	0.590875	0.0283386	0.624622	0.558951	0
15.2218	481	0	1	0.590875	0.0283386	0.624622	0.558951	0
15.2411	480	1	1	0.589644	0.0284152	0.623415	0.557703	0
15.3078	478	2	0	0.587177	0.0285694	0.620994	0.555201	0
15.4078	476	1	0	0.585943	0.0286467	0.619783	0.553951	0
15.4745	475	0	1	0.585943	0.0286467	0.619783	0.553951	0
15.6411	474	1	1	0.584707	0.0287245	0.61857	0.552698	0
15.6745	472	2	0	0.58223	0.028881	0.616138	0.550187	0
15.7745	470	1	0	0.580991	0.0289594	0.614921	0.548932	0
15.8793	469	1	0	0.579752	0.029038	0.613705	0.547678	0
16.0078	468	0	1	0.579752	0.029038	0.613705	0.547678	0
16.0437	467	1	0	0.578511	0.029117	0.612485	0.54642	0
16.0745	466	1	0	0.577269	0.0291961	0.611266	0.545163	0
16.1059	465	1	0	0.576028	0.0292754	0.610046	0.543906	0
16.1078	464	0	1	0.576028	0.0292754	0.610046	0.543906	0
16.1745	463	0	2	0.576028	0.0292754	0.610046	0.543906	0
16.2044	461	1	0	0.574778	0.0293558	0.608819	0.542641	0
16.2078	460	1	0	0.573529	0.0294364	0.607591	0.541376	0
16.2738	459	1	0	0.572279	0.0295171	0.606363	0.540111	0
16.3724	458	0	1	0.572279	0.0295171	0.606363	0.540111	0
16.3745	457	2	0	0.569775	0.0296796	0.603902	0.537576	0
16.4745	455	2	0	0.56727	0.0298426	0.601439	0.535042	0
16.7078	453	1	0	0.566018	0.0299243	0.600208	0.533775	0
16.7341	452	1	0	0.564766	0.0300062	0.598976	0.532509	0
16.7669	451	1	0	0.563513	0.0300881	0.597744	0.531243	0
16.8278	450	1	0	0.562261	0.0301703	0.596512	0.529977	0
16.8327	449	0	1	0.562261	0.0301703	0.596512	0.529977	0
16.8607	448	1	0	0.561006	0.0302529	0.595277	0.528708	0
16.9078	447	0	1	0.561006	0.0302529	0.595277	0.528708	0
16.9642	446	1	0	0.559748	0.0303361	0.594039	0.527437	0
17.0078	445	1	1	0.55849	0.0304194	0.592801	0.526166	0
17.0957	443	0	1	0.55849	0.0304194	0.592801	0.526166	0
17.1078	442	0	1	0.55849	0.0304194	0.592801	0.526166	0
17.1411	441	1	0	0.557224	0.030504	0.591555	0.524886	0
17.2745	440	0	1	0.557224	0.030504	0.591555	0.524886	0
17.3411	439	0	1	0.557224	0.030504	0.591555	0.524886	0
17.3529	438	1	0	0.555952	0.0305895	0.590303	0.5236	0
17.4745	437	0	1	0.555952	0.0305895	0.590303	0.5236	0
17.5745	436	0	1	0.555952	0.0305895	0.590303	0.5236	0
17.6546	435	0	1	0.555952	0.0305895	0.590303	0.5236	0
17.8078	434	0	1	0.555952	0.0305895	0.590303	0.5236	0
17.8411	433	1	0	0.554668	0.0306768	0.58904	0.522301	0
17.9078	432	2	0	0.5521	0.0308517	0.586514	0.519705	0
17.9745	430	1	0	0.550816	0.0309395	0.585251	0.518407	0
18.0078	429	1	1	0.549532	0.0310274	0.583987	0.517109	0
18.0162	427	1	0	0.548245	0.0311158	0.582721	0.515809	0
18.1411	426	2	0	0.545671	0.0312932	0.580187	0.513209	0
18.1745	424	0	1	0.545671	0.0312932	0.580187	0.513209	0
18.2078	423	0	1	0.545671	0.0312932	0.580187	0.513209	0
18.2745	422	2	1	0.543085	0.031473	0.577641	0.510597	0
18.3121	419	1	0	0.541789	0.0315636	0.576364	0.509288	0
18.3411	418	1	0	0.540493	0.0316544	0.575088	0.507979	0
18.3745	417	1	0	0.539196	0.0317453	0.573811	0.50667	0
18.4078	416	1	0	0.5379	0.0318364	0.572534	0.505362	0
18.4745	415	0	1	0.5379	0.0318364	0.572534	0.505362	0
18.5078	414	1	0	0.536601	0.0319281	0.571253	0.504051	0
18.6409	413	0	1	0.536601	0.0319281	0.571253	0.504051	0
18.6411	412	0	1	0.536601	0.0319281	0.571253	0.504051	0
18.7078	411	1	0	0.535295	0.0320209	0.569967	0.502733	0
18.7745	410	1	0	0.53399	0.0321139	0.568681	0.501415	0
18.9078	409	0	1	0.53399	0.0321139	0.568681	0.501415	0
18.9368	408	1	0	0.532681	0.0322075	0.567391	0.500095	0
18.9411	407	1	0	0.531372	0.0323013	0.566101	0.498774	0
18.9697	406	1	0	0.530063	0.0323953	0.564811	0.497454	0
18.9935	405	0	1	0.530063	0.0323953	0.564811	0.497454	0
19.0745	404	0	1	0.530063	0.0323953	0.564811	0.497454	0
19.1078	403	2	0	0.527433	0.0325858	0.562217	0.494801	0
19.1411	401	0	1	0.527433	0.0325858	0.562217	0.494801	0
19.1745	400	1	0	0.526114	0.0326818	0.560917	0.493471	0
19.1998	399	0	1	0.526114	0.0326818	0.560917	0.493471	0
19.3873	398	1	0	0.524792	0.0327785	0.559614	0.492138	0
19.4411	397	0	1	0.524792	0.0327785	0.559614	0.492138	0
19.4745	396	1	0	0.523467	0.0328758	0.558307	0.490801	0
19.5078	395	1	0	0.522142	0.0329734	0.557001	0.489465	0
19.5286	394	0	1	0.522142	0.0329734	0.557001	0.489465	0
19.5411	393	1	0	0.520813	0.0330717	0.55569	0.488125	0
19.5842	392	1	0	0.519485	0.0331702	0.55438	0.486786	0
19.7411	391	1	0	0.518156	0.0332689	0.553069	0.485447	0
19.7587	390	1	0	0.516828	0.0333678	0.551758	0.484109	0
19.8078	389	0	1	0.516828	0.0333678	0.551758	0.484109	0
19.8411	388	1	1	0.515495	0.0334675	0.550443	0.482767	0
19.9745	386	0	1	0.515495	0.0334675	0.550443	0.482767	0
20.0078	385	0	1	0.515495	0.0334675	0.550443	0.482767	0
20.0745	384	2	0	0.512811	0.0336705	0.547794	0.480061	0
20.1078	382	1	0	0.511468	0.0337724	0.546469	0.478709	0
20.3078	381	1	1	0.510126	0.0338745	0.545144	0.477357	0
20.4078	379	2	0	0.507434	0.0340805	0.542486	0.474646	0
20.482	377	1	0	0.506088	0.0341838	0.541157	0.473291	0
20.7983	376	1	0	0.504742	0.0342874	0.539827	0.471937	0
20.8411	375	1	0	0.503396	0.0343912	0.538497	0.470582	0
20.8436	374	1	0	0.50205	0.0344953	0.537167	0.469229	0
20.8745	373	0	1	0.50205	0.0344953	0.537167	0.469229	0
20.8765	372	0	1	0.50205	0.0344953	0.537167	0.469229	0
20.9078	371	1	0	0.500697	0.0346007	0.53583	0.467867	0
20.9745	370	1	0	0.499343	0.0347064	0.534492	0.466506	0
20.9952	369	1	0	0.49799	0.0348123	0.533155	0.465145	0
21.1724	368	1	0	0.496637	0.0349185	0.531816	0.463785	0
21.1745	367	1	0	0.495284	0.035025	0.530478	0.462424	0
21.2411	366	0	1	0.495284	0.035025	0.530478	0.462424	0
21.2745	365	1	0	0.493927	0.0351322	0.529136	0.461061	0
21.3411	364	1	1	0.49257	0.0352398	0.527793	0.459697	0
21.3561	362	1	0	0.491209	0.0353482	0.526447	0.45833	0
21.3745	361	0	1	0.491209	0.0353482	0.526447	0.45833	0
21.4354	360	1	0	0.489845	0.0354575	0.525097	0.456959	0
21.4411	359	1	0	0.48848	0.035567	0.523747	0.455588	0
21.4745	358	0	1	0.48848	0.035567	0.523747	0.455588	0
21.5411	357	0	1	0.48848	0.035567	0.523747	0.455588	0
21.5745	356	0	1	0.48848	0.035567	0.523747	0.455588	0
21.6326	355	0	1	0.48848	0.035567	0.523747	0.455588	0
21.6411	354	1	0	0.4871	0.0356793	0.522383	0.454201	0
21.7313	353	1	0	0.48572	0.035792	0.521018	0.452814	0
21.8628	352	1	0	0.484341	0.0359048	0.519653	0.451428	0
21.8957	351	1	0	0.482961	0.036018	0.518287	0.450042	0
21.9078	350	1	0	0.481581	0.0361315	0.516921	0.448656	0
21.9285	349	1	0	0.480201	0.0362452	0.515555	0.447271	0
21.9468	348	1	0	0.478821	0.0363593	0.514188	0.445886	0
22.1411	347	0	1	0.478821	0.0363593	0.514188	0.445886	0
22.2411	346	0	1	0.478821	0.0363593	0.514188	0.445886	0
22.3077	345	1	0	0.477433	0.036475	0.512814	0.444493	0
22.3745	344	1	0	0.476045	0.036591	0.51144	0.4431	0
22.4078	343	1	0	0.474657	0.0367073	0.510065	0.441708	0
22.4217	342	0	1	0.474657	0.0367073	0.510065	0.441708	0
22.4745	341	0	1	0.474657	0.0367073	0.510065	0.441708	0
22.5411	340	0	1	0.474657	0.0367073	0.510065	0.441708	0
22.5745	339	0	1	0.474657	0.0367073	0.510065	0.441708	0
22.6078	338	0	1	0.474657	0.0367073	0.510065	0.441708	0
22.6518	337	1	0	0.473249	0.0368274	0.508671	0.440293	0
22.7078	336	1	2	0.47184	0.0369478	0.507277	0.438879	0
22.7411	333	1	0	0.470423	0.03707	0.505875	0.437457	0
22.8078	332	1	0	0.469006	0.0371925	0.504472	0.436034	0
22.9078	331	1	0	0.46759	0.0373154	0.503069	0.434612	0
22.9477	330	0	1	0.46759	0.0373154	0.503069	0.434612	0
23.0078	329	0	1	0.46759	0.0373154	0.503069	0.434612	0
23.0745	328	0	2	0.46759	0.0373154	0.503069	0.434612	0
23.1411	326	0	1	0.46759	0.0373154	0.503069	0.434612	0
23.3745	325	0	1	0.46759	0.0373154	0.503069	0.434612	0
23.4078	324	0	2	0.46759	0.0373154	0.503069	0.434612	0
23.4411	322	1	0	0.466137	0.0374448	0.501634	0.433153	0
23.4745	321	1	0	0.464685	0.0375746	0.500199	0.431693	0
23.6078	320	1	0	0.463233	0.0377047	0.498763	0.430235	0
23.7696	319	1	0	0.461781	0.0378352	0.497326	0.428776	0
23.8745	318	0	1	0.461781	0.0378352	0.497326	0.428776	0
23.9011	317	0	1	0.461781	0.0378352	0.497326	0.428776	0
23.934	316	1	0	0.46032	0.0379678	0.495881	0.427308	0
23.9745	315	1	1	0.458858	0.0381007	0.494436	0.425841	0
24.1078	313	0	2	0.458858	0.0381007	0.494436	0.425841	0
24.1641	311	1	0	0.457383	0.0382365	0.492977	0.424359	0
24.2109	310	1	0	0.455907	0.0383728	0.491518	0.422877	0
24.3094	309	1	0	0.454432	0.0385095	0.490059	0.421395	0
24.3411	308	0	1	0.454432	0.0385095	0.490059	0.421395	0
24.4929	307	1	0	0.452952	0.0386474	0.488595	0.419909	0
24.5391	306	1	0	0.451472	0.0387858	0.48713	0.418423	0
24.6078	305	1	0	0.449991	0.0389246	0.485665	0.416938	0
24.723	304	0	1	0.449991	0.0389246	0.485665	0.416938	0
24.7411	303	1	0	0.448506	0.0390647	0.484195	0.415448	0
24.8078	302	0	1	0.448506	0.0390647	0.484195	0.415448	0
24.9078	301	1	0	0.447016	0.0392062	0.48272	0.413953	0
25.0078	300	1	0	0.445526	0.0393481	0.481245	0.412458	0
25.0411	299	0	1	0.445526	0.0393481	0.481245	0.412458	0
25.1078	298	0	1	0.445526	0.0393481	0.481245	0.412458	0
25.1745	297	0	1	0.445526	0.0393481	0.481245	0.412458	0
25.1833	296	0	1	0.445526	0.0393481	0.481245	0.412458	0
25.2411	295	1	0	0.444016	0.0394944	0.479751	0.410942	0
25.249	294	0	1	0.444016	0.0394944	0.479751	0.410942	0
25.2745	293	0	1	0.444016	0.0394944	0.479751	0.410942	0
25.2938	292	1	0	0.442495	0.0396431	0.478248	0.409416	0
25.3078	291	1	0	0.440975	0.0397923	0.476744	0.407889	0
25.3148	290	0	1	0.440975	0.0397923	0.476744	0.407889	0
25.3411	289	1	0	0.439449	0.0399429	0.475234	0.406358	0
25.3745	288	0	1	0.439449	0.0399429	0.475234	0.406358	0
25.4078	287	1	0	0.437918	0.0400952	0.47372	0.404821	0
25.5411	286	1	0	0.436386	0.0402479	0.472205	0.403285	0
25.5449	285	1	0	0.434855	0.040401	0.470689	0.401749	0
25.5745	284	1	2	0.433324	0.0405547	0.469173	0.400214	0
25.6078	281	1	0	0.431782	0.0407111	0.467647	0.398668	0
25.6411	280	0	1	0.431782	0.0407111	0.467647	0.398668	0
25.6436	279	1	0	0.430234	0.0408692	0.466115	0.397116	0
25.6745	278	1	1	0.428687	0.0410277	0.464583	0.395564	0
25.6764	276	1	0	0.427134	0.041188	0.463045	0.394007	0
25.7078	275	1	0	0.42558	0.0413488	0.461506	0.392451	0
25.8411	274	1	0	0.424027	0.0415101	0.459967	0.390895	0
25.9745	273	1	0	0.422474	0.041672	0.458428	0.38934	0
26.0078	272	0	1	0.422474	0.041672	0.458428	0.38934	0
26.0381	271	0	1	0.422474	0.041672	0.458428	0.38934	0
26.2411	270	2	0	0.419344	0.0420023	0.455327	0.386206	0
26.3078	268	0	1	0.419344	0.0420023	0.455327	0.386206	0
26.3411	267	0	1	0.419344	0.0420023	0.455327	0.386206	0
26.4655	266	0	1	0.419344	0.0420023	0.455327	0.386206	0
26.6627	265	1	0	0.417762	0.0421722	0.45376	0.38462	0
26.7078	264	0	1	0.417762	0.0421722	0.45376	0.38462	0
26.9078	263	0	1	0.417762	0.0421722	0.45376	0.38462	0
26.9411	262	0	1	0.417762	0.0421722	0.45376	0.38462	0
27.0244	261	0	1	0.417762	0.0421722	0.45376	0.38462	0
27.0745	260	0	1	0.417762	0.0421722	0.45376	0.38462	0
27.0901	259	1	0	0.416149	0.0423492	0.452165	0.383002	0
27.1078	258	0	1	0.416149	0.0423492	0.452165	0.383002	0
27.4745	257	1	0	0.41453	0.0425283	0.450563	0.381378	0
27.5411	256	1	0	0.412911	0.042708	0.448962	0.379754	0
27.6078	255	0	1	0.412911	0.042708	0.448962	0.379754	0
27.6411	254	0	1	0.412911	0.042708	0.448962	0.379754	0
27.7148	253	0	1	0.412911	0.042708	0.448962	0.379754	0
27.7411	252	0	1	0.412911	0.042708	0.448962	0.379754	0
27.8411	251	0	1	0.412911	0.042708	0.448962	0.379754	0
28.1411	250	0	2	0.412911	0.042708	0.448962	0.379754	0
28.2079	248	0	1	0.412911	0.042708	0.448962	0.379754	0
28.2737	247	1	0	0.411239	0.0429003	0.447312	0.378074	0
28.3078	246	0	1	0.411239	0.0429003	0.447312	0.378074	0
28.5367	245	0	1	0.411239	0.0429003	0.447312	0.378074	0
28.7668	244	0	1	0.411239	0.0429003	0.447312	0.378074	0
28.8411	243	1	0	0.409547	0.043098	0.445644	0.376373	0
28.8983	242	0	1	0.409547	0.043098	0.445644	0.376373	0
28.9361	241	1	0	0.407847	0.0432981	0.443969	0.374664	0
28.9745	240	2	0	0.404448	0.0437006	0.440617	0.371249	0
29.0745	238	0	1	0.404448	0.0437006	0.440617	0.371249	0
29.1613	237	0	1	0.404448	0.0437006	0.440617	0.371249	0
29.1986	236	0	1	0.404448	0.0437006	0.440617	0.371249	0
29.2411	235	1	0	0.402727	0.0439081	0.43892	0.369519	0
29.4745	234	0	1	0.402727	0.0439081	0.43892	0.369519	0
29.5411	233	0	1	0.402727	0.0439081	0.43892	0.369519	0
29.6078	232	1	0	0.400991	0.0441201	0.43721	0.367773	0
29.6545	231	0	1	0.400991	0.0441201	0.43721	0.367773	0
29.6745	230	0	1	0.400991	0.0441201	0.43721	0.367773	0
29.6873	229	0	1	0.400991	0.0441201	0.43721	0.367773	0
29.7078	228	0	1	0.400991	0.0441201	0.43721	0.367773	0
29.8189	227	0	1	0.400991	0.0441201	0.43721	0.367773	0
29.9205	226	0	1	0.400991	0.0441201	0.43721	0.367773	0
29.9411	225	1	1	0.399209	0.0443444	0.435458	0.365978	0
30.0411	223	0	2	0.399209	0.0443444	0.435458	0.365978	0
30.3745	221	0	2	0.399209	0.0443444	0.435458	0.365978	0
30.4411	219	0	1	0.399209	0.0443444	0.435458	0.365978	0
30.5078	218	1	0	0.397378	0.0445821	0.433663	0.364129	0
30.5411	217	1	0	0.395547	0.0448208	0.431866	0.362282	0
30.6411	216	0	2	0.395547	0.0448208	0.431866	0.362282	0
30.7745	214	0	1	0.395547	0.0448208	0.431866	0.362282	0
30.8411	213	1	0	0.39369	0.0450671	0.430046	0.360407	0
30.8745	212	0	1	0.39369	0.0450671	0.430046	0.360407	0
31.0411	211	0	1	0.39369	0.0450671	0.430046	0.360407	0
31.0682	210	0	1	0.39369	0.0450671	0.430046	0.360407	0
31.2078	209	0	1	0.39369	0.0450671	0.430046	0.360407	0
31.2411	208	1	0	0.391797	0.0453241	0.428194	0.358493	0
31.4298	207	0	1	0.391797	0.0453241	0.428194	0.358493	0
31.5078	206	0	1	0.391797	0.0453241	0.428194	0.358493	0
31.5745	205	0	1	0.391797	0.0453241	0.428194	0.358493	0
31.6597	204	1	0	0.389876	0.0455897	0.426317	0.35655	0
31.7914	203	0	1	0.389876	0.0455897	0.426317	0.35655	0
32.0544	202	0	1	0.389876	0.0455897	0.426317	0.35655	0
32.0745	201	0	1	0.389876	0.0455897	0.426317	0.35655	0
32.1078	200	0	1	0.389876	0.0455897	0.426317	0.35655	0
32.1411	199	0	2	0.389876	0.0455897	0.426317	0.35655	0
32.1745	197	0	1	0.389876	0.0455897	0.426317	0.35655	0
32.6441	196	0	1	0.389876	0.0455897	0.426317	0.35655	0
32.7411	195	0	1	0.389876	0.0455897	0.426317	0.35655	0
32.7425	194	1	0	0.387867	0.0458817	0.424363	0.35451	0
32.7745	193	0	1	0.387867	0.0458817	0.424363	0.35451	0
32.8411	192	0	1	0.387867	0.0458817	0.424363	0.35451	0
32.9078	191	0	1	0.387867	0.0458817	0.424363	0.35451	0
32.975	190	0	1	0.387867	0.0458817	0.424363	0.35451	0
33.0407	189	0	1	0.387867	0.0458817	0.424363	0.35451	0
33.1411	188	1	1	0.385804	0.0461906	0.422361	0.352411	0
33.2745	186	1	0	0.383729	0.0465041	0.420349	0.350301	0
33.3037	185	1	0	0.381655	0.0468189	0.418334	0.348192	0
33.3988	184	0	1	0.381655	0.0468189	0.418334	0.348192	0
33.4411	183	0	1	0.381655	0.0468189	0.418334	0.348192	0
33.6411	182	0	1	0.381655	0.0468189	0.418334	0.348192	0
33.6654	181	1	1	0.379547	0.0471456	0.41629	0.346047	0
33.7745	179	1	0	0.377426	0.0474772	0.414233	0.34389	0
33.7969	178	0	1	0.377426	0.0474772	0.414233	0.34389	0
33.9078	177	1	0	0.375294	0.0478141	0.412165	0.341721	0
33.9566	176	1	0	0.373162	0.0481524	0.410095	0.339555	0
33.9613	175	0	1	0.373162	0.0481524	0.410095	0.339555	0
34.4411	174	1	0	0.371017	0.0484962	0.408013	0.337376	0
34.5411	173	1	0	0.368872	0.0488414	0.405929	0.335199	0
34.7411	172	0	1	0.368872	0.0488414	0.405929	0.335199	0
34.8411	171	0	1	0.368872	0.0488414	0.405929	0.335199	0
35.0078	170	0	1	0.368872	0.0488414	0.405929	0.335199	0
35.0791	169	0	1	0.368872	0.0488414	0.405929	0.335199	0
35.4407	168	1	0	0.366677	0.0492049	0.4038	0.332966	0
35.5078	167	0	1	0.366677	0.0492049	0.4038	0.332966	0
35.9667	166	1	0	0.364468	0.0495746	0.401659	0.330721	0
36.0411	165	0	1	0.364468	0.0495746	0.401659	0.330721	0
36.0654	164	0	1	0.364468	0.0495746	0.401659	0.330721	0
36.4745	163	0	1	0.364468	0.0495746	0.401659	0.330721	0
36.8873	162	0	1	0.364468	0.0495746	0.401659	0.330721	0
36.9078	161	0	1	0.364468	0.0495746	0.401659	0.330721	0
37.0078	160	1	0	0.36219	0.0499694	0.399457	0.328399	0
37.0411	159	1	0	0.359912	0.0503662	0.397254	0.32608	0
37.0739	158	0	1	0.359912	0.0503662	0.397254	0.32608	0
37.1078	157	1	1	0.35762	0.0507699	0.395036	0.323747	0
37.1411	155	0	1	0.35762	0.0507699	0.395036	0.323747	0
37.2078	154	0	1	0.35762	0.0507699	0.395036	0.323747	0
37.2411	153	0	1	0.35762	0.0507699	0.395036	0.323747	0
37.2708	152	1	0	0.355267	0.0511972	0.392766	0.321348	0
37.3078	151	1	1	0.352914	0.0516265	0.390493	0.318951	0
37.3745	149	1	0	0.350545	0.0520639	0.388205	0.316539	0
37.4078	148	1	0	0.348177	0.0525034	0.385914	0.31413	0
37.5078	147	1	0	0.345808	0.0529453	0.383621	0.311723	0
37.5411	146	0	1	0.345808	0.0529453	0.383621	0.311723	0
37.7078	145	0	1	0.345808	0.0529453	0.383621	0.311723	0
37.8078	144	0	1	0.345808	0.0529453	0.383621	0.311723	0
38.0745	143	0	1	0.345808	0.0529453	0.383621	0.311723	0
38.5311	142	1	2	0.343373	0.0534149	0.38127	0.309243	0
38.5506	139	0	1	0.343373	0.0534149	0.38127	0.309243	0
38.564	138	1	0	0.340885	0.0539077	0.378873	0.306705	0
38.7941	137	0	1	0.340885	0.0539077	0.378873	0.306705	0
38.9411	136	0	1	0.340885	0.0539077	0.378873	0.306705	0
39.1557	135	0	1	0.340885	0.0539077	0.378873	0.306705	0
39.2068	134	0	1	0.340885	0.0539077	0.378873	0.306705	0
39.6489	133	0	1	0.340885	0.0539077	0.378873	0.306705	0
39.7411	132	0	1	0.340885	0.0539077	0.378873	0.306705	0
40.2078	131	0	1	0.340885	0.0539077	0.378873	0.306705	0
40.3393	130	1	0	0.338263	0.054458	0.376365	0.304018	0
40.3411	129	0	1	0.338263	0.054458	0.376365	0.304018	0
40.4209	128	1	0	0.33562	0.0550199	0.373836	0.301311	0
40.4708	127	0	1	0.33562	0.0550199	0.373836	0.301311	0
40.5745	126	0	1	0.33562	0.0550199	0.373836	0.301311	0
40.6078	125	0	1	0.33562	0.0550199	0.373836	0.301311	0
40.6178	124	0	1	0.33562	0.0550199	0.373836	0.301311	0
40.8078	123	1	0	0.332891	0.0556222	0.371234	0.298509	0
40.9745	122	0	1	0.332891	0.0556222	0.371234	0.298509	0
41.2927	121	1	0	0.33014	0.0562379	0.368611	0.295685	0
41.4411	120	1	0	0.327389	0.0568571	0.365983	0.292865	0
41.6411	119	0	1	0.327389	0.0568571	0.365983	0.292865	0
41.753	118	1	0	0.324615	0.0574905	0.363332	0.290023	0
42.0616	117	0	1	0.324615	0.0574905	0.363332	0.290023	0
42.1411	116	0	1	0.324615	0.0574905	0.363332	0.290023	0
42.2078	115	0	1	0.324615	0.0574905	0.363332	0.290023	0
42.2585	114	0	1	0.324615	0.0574905	0.363332	0.290023	0
42.2745	113	0	1	0.324615	0.0574905	0.363332	0.290023	0
42.5078	112	0	1	0.324615	0.0574905	0.363332	0.290023	0
42.5745	111	0	1	0.324615	0.0574905	0.363332	0.290023	0
42.805	110	0	1	0.324615	0.0574905	0.363332	0.290023	0
43.0078	109	0	1	0.324615	0.0574905	0.363332	0.290023	0
43.1445	108	0	1	0.324615	0.0574905	0.363332	0.290023	0
43.2653	107	0	1	0.324615	0.0574905	0.363332	0.290023	0
43.3086	106	0	1	0.324615	0.0574905	0.363332	0.290023	0
43.331	105	0	1	0.324615	0.0574905	0.363332	0.290023	0
43.3411	104	0	1	0.324615	0.0574905	0.363332	0.290023	0
43.3414	103	0	1	0.324615	0.0574905	0.363332	0.290023	0
43.5411	102	0	1	0.324615	0.0574905	0.363332	0.290023	0
43.6598	101	1	0	0.321401	0.0583453	0.360338	0.286671	0
43.6695	100	0	1	0.321401	0.0583453	0.360338	0.286671	0
43.6927	99	0	1	0.321401	0.0583453	0.360338	0.286671	0
43.7913	98	1	0	0.318121	0.0592399	0.357287	0.283248	0
44.4899	97	0	1	0.318121	0.0592399	0.357287	0.283248	0
44.7078	96	1	0	0.314807	0.0601583	0.354202	0.279794	0
44.7852	95	0	1	0.314807	0.0601583	0.354202	0.279794	0
45.0411	94	1	0	0.311458	0.0611016	0.351083	0.276306	0
45.1411	93	0	1	0.311458	0.0611016	0.351083	0.276306	0
45.2707	92	0	1	0.311458	0.0611016	0.351083	0.276306	0
45.3411	91	1	0	0.308036	0.0620927	0.3479	0.272739	0
45.3745	90	0	1	0.308036	0.0620927	0.3479	0.272739	0
45.4745	89	0	1	0.308036	0.0620927	0.3479	0.272739	0
45.5071	88	0	2	0.308036	0.0620927	0.3479	0.272739	0
45.8078	86	0	1	0.308036	0.0620927	0.3479	0.272739	0
45.8411	85	0	1	0.308036	0.0620927	0.3479	0.272739	0
45.9665	84	0	1	0.308036	0.0620927	0.3479	0.272739	0
45.9745	83	1	0	0.304324	0.0632648	0.344499	0.268835	0
46.0078	82	0	1	0.304324	0.0632648	0.344499	0.268835	0
46.0269	81	0	1	0.304324	0.0632648	0.344499	0.268835	0
46.1962	80	0	1	0.304324	0.0632648	0.344499	0.268835	0
46.257	79	1	0	0.300472	0.0645346	0.340986	0.264772	0
46.3411	78	0	1	0.300472	0.0645346	0.340986	0.264772	0
46.3557	77	0	1	0.300472	0.0645346	0.340986	0.264772	0
46.4872	76	1	0	0.296519	0.0658799	0.337387	0.2606	0
46.6228	75	0	1	0.296519	0.0658799	0.337387	0.2606	0
46.6411	74	0	1	0.296519	0.0658799	0.337387	0.2606	0
46.6515	73	1	0	0.292457	0.0673084	0.333699	0.256312	0
46.6556	72	0	1	0.292457	0.0673084	0.333699	0.256312	0
46.9745	71	0	1	0.292457	0.0673084	0.333699	0.256312	0
47.115	70	0	1	0.292457	0.0673084	0.333699	0.256312	0
47.1806	69	0	1	0.292457	0.0673084	0.333699	0.256312	0
47.2104	68	0	1	0.292457	0.0673084	0.333699	0.256312	0
47.2745	67	1	0	0.288092	0.0689678	0.329789	0.251666	0
47.3745	66	0	1	0.288092	0.0689678	0.329789	0.251666	0
47.8369	65	0	1	0.288092	0.0689678	0.329789	0.251666	0
48.0337	64	0	1	0.288092	0.0689678	0.329789	0.251666	0
48.131	63	0	1	0.288092	0.0689678	0.329789	0.251666	0
48.2963	62	0	1	0.288092	0.0689678	0.329789	0.251666	0
48.8213	61	0	1	0.288092	0.0689678	0.329789	0.251666	0
48.8745	60	0	1	0.288092	0.0689678	0.329789	0.251666	0
49.3745	59	1	0	0.283209	0.0710548	0.325528	0.246391	0
49.446	58	0	1	0.283209	0.0710548	0.325528	0.246391	0
49.5775	57	1	0	0.27824	0.0732262	0.321181	0.24104	0
50.0378	56	1	0	0.273272	0.0754105	0.316799	0.235725	0
50.0411	55	1	0	0.268303	0.0776109	0.312383	0.230443	0
50.7282	54	0	1	0.268303	0.0776109	0.312383	0.230443	0
50.8078	53	1	0	0.263241	0.0799143	0.307876	0.225076	0
50.8745	52	0	1	0.263241	0.0799143	0.307876	0.225076	0
50.9255	51	0	1	0.263241	0.0799143	0.307876	0.225076	0
51.0241	50	0	1	0.263241	0.0799143	0.307876	0.225076	0
51.2214	49	0	1	0.263241	0.0799143	0.307876	0.225076	0
51.4186	48	0	1	0.263241	0.0799143	0.307876	0.225076	0
51.846	47	1	0	0.25764	0.0827576	0.30301	0.219063	0
52.2734	46	0	1	0.25764	0.0827576	0.30301	0.219063	0
52.9886	45	0	1	0.25764	0.0827576	0.30301	0.219063	0
53.3168	44	0	1	0.25764	0.0827576	0.30301	0.219063	0
53.448	43	0	1	0.25764	0.0827576	0.30301	0.219063	0
53.7745	42	0	1	0.25764	0.0827576	0.30301	0.219063	0
53.8411	41	0	1	0.25764	0.0827576	0.30301	0.219063	0
54.6405	40	0	1	0.25764	0.0827576	0.30301	0.219063	0
55.1008	39	0	1	0.25764	0.0827576	0.30301	0.219063	0
55.6794	38	0	1	0.25764	0.0827576	0.30301	0.219063	0
56.1745	37	0	1	0.25764	0.0827576	0.30301	0.219063	0
56.5802	36	0	1	0.25764	0.0827576	0.30301	0.219063	0
57.2377	35	0	1	0.25764	0.0827576	0.30301	0.219063	0
58.0596	34	0	1	0.25764	0.0827576	0.30301	0.219063	0
58.1411	33	0	1	0.25764	0.0827576	0.30301	0.219063	0
58.2898	32	0	1	0.25764	0.0827576	0.30301	0.219063	0
58.5199	31	1	0	0.249329	0.0890174	0.296855	0.209412	0
58.8745	30	0	1	0.249329	0.0890174	0.296855	0.209412	0
59.0411	29	1	0	0.240731	0.095685	0.290389	0.199565	0
59.5391	28	0	1	0.240731	0.095685	0.290389	0.199565	0
59.5411	27	0	1	0.240731	0.095685	0.290389	0.199565	0
59.5719	26	0	1	0.240731	0.095685	0.290389	0.199565	0
59.9078	25	1	0	0.231102	0.10403	0.28337	0.188475	0
60.6671	24	1	0	0.221473	0.112401	0.276055	0.177683	0
62.5745	23	1	0	0.211844	0.120873	0.268474	0.167158	0
63.5411	22	0	1	0.211844	0.120873	0.268474	0.167158	0
63.5829	21	0	1	0.211844	0.120873	0.268474	0.167158	0
66.1411	20	0	1	0.211844	0.120873	0.268474	0.167158	0
66.6063	19	1	0	0.200694	0.132417	0.260164	0.154818	0
66.9078	18	0	1	0.200694	0.132417	0.260164	0.154818	0
67.9883	17	0	1	0.200694	0.132417	0.260164	0.154818	0
68.6745	16	1	0	0.18815	0.147312	0.251129	0.140966	0
69.1718	15	0	1	0.18815	0.147312	0.251129	0.140966	0
69.2705	14	0	1	0.18815	0.147312	0.251129	0.140966	0
70.0266	13	0	1	0.18815	0.147312	0.251129	0.140966	0
70.0595	12	0	1	0.18815	0.147312	0.251129	0.140966	0
72.4078	11	0	1	0.18815	0.147312	0.251129	0.140966	0
72.6567	10	0	1	0.18815	0.147312	0.251129	0.140966	0
72.7411	9	0	1	0.18815	0.147312	0.251129	0.140966	0
72.7745	8	0	2	0.18815	0.147312	0.251129	0.140966	0
76.7745	6	0	1	0.18815	0.147312	0.251129	0.140966	0
80.5471	5	0	1	0.18815	0.147312	0.251129	0.140966	0
85.1826	4	0	1	0.18815	0.147312	0.251129	0.140966	0
95.5078	3	0	1	0.18815	0.147312	0.251129	0.140966	0
97.8745	2	0	1	0.18815	0.147312	0.251129	0.140966	0
113.825	1	0	1	0.18815	0.147312	0.251129	0.140966	0
1.74245	26	0	1	1	0	1	1	1
1.84108	25	1	0	0.96	0.0408248	1	0.886178	1
2.88198	24	1	0	0.92	0.0589768	1	0.819571	1
10.3889	23	0	1	0.92	0.0589768	1	0.819571	1
11.9745	22	0	1	0.92	0.0589768	1	0.819571	1
13.4464	21	1	0	0.87619	0.0765455	1	0.754124	1
21.4025	20	1	0	0.832381	0.0921455	0.997141	0.694845	1
23.8354	19	0	1	0.832381	0.0921455	0.997141	0.694845	1
25.2078	18	0	1	0.832381	0.0921455	0.997141	0.694845	1
25.7411	17	0	1	0.832381	0.0921455	0.997141	0.694845	1
31.8078	16	0	1	0.832381	0.0921455	0.997141	0.694845	1
32.0411	15	0	1	0.832381	0.0921455	0.997141	0.694845	1
32.6078	14	0	1	0.832381	0.0921455	0.997141	0.694845	1
34.8411	13	0	1	0.832381	0.0921455	0.997141	0.694845	1
34.9745	12	0	1	0.832381	0.0921455	0.997141	0.694845	1
36.0411	11	0	1	0.832381	0.0921455	0.997141	0.694845	1
37.3147	10	0	1	0.832381	0.0921455	0.997141	0.694845	1
39.2411	9	0	1	0.832381	0.0921455	0.997141	0.694845	1
39.9745	8	0	1	0.832381	0.0921455	0.997141	0.694845	1
40.7009	7	0	1	0.832381	0.0921455	0.997141	0.694845	1
42.1411	6	0	1	0.832381	0.0921455	0.997141	0.694845	1
46.3885	5	1	0	0.665905	0.241849	1	0.414524	1
47.7411	4	0	1	0.665905	0.241849	1	0.414524	1
63.0745	3	0	1	0.665905	0.241849	1	0.414524	1
86.5963	2	0	1	0.665905	0.241849	1	0.414524	1
94.1579	1	0	1	0.665905	0.241849	1	0.414524	1

## Sheet: SuppFig3_AllgradeIMC
prs	Colitis
-0.145756	1
0.367364	1
-0.539569	1
-1.62619	1
-2.30496	1
-3.24354	1
-1.32713	1
-1.37694	1
-0.646207	1
0.227009	1
-2.0439	1
-2.06552	1
-0.390466	0
-2.3985	0
-2.89547	0
-0.071445	0
-1.95165	0
-1.06003	0
-1.08602	0
0.484832	0
-1.37888	0
0.211894	0
1.54328	0
-0.302092	0
-1.30858	0
-0.991989	0
-1.08589	0
-0.399788	0
-0.633814	0
-0.659161	0
-1.05493	0
-2.24807	0
-2.31945	0
-0.789444	0
-1.19893	0
-1.57341	0
-1.66974	0
-0.268555	0
-0.46643	0
-0.950464	0
-2.59239	0
0.216892	0
-2.58117	0
0.212645	0
-0.817383	0
-2.0766	0
-1.22428	0
-1.16828	0
-1.2236	0
-1.40028	0
-1.57466	0
-0.476909	0
-1.13685	0
-2.95971	0
-0.409461	0
-0.932147	0
0.60029	0
-2.04745	0
-2.13937	0
-0.99757	0
-0.907631	0
-1.72723	0
-2.09843	0
-0.945173	0
-2.05014	0
-2.53794	0
-1.36074	0
-1.86248	0
-1.14201	0
-1.41386	0
-2.34878	0
-1.3167	0
-2.04895	0
-0.375463	0
-4.12625	0
0.0663731	0
-1.91805	0
-2.07584	0
-2.26802	0
-2.57567	0
-1.06658	0
-1.38077	0
-3.22592	0
-0.672334	0
0.300823	0
-0.0289515	0
-0.112832	0
-1.16682	0
-0.709689	0
-0.814424	0
-2.27807	0
-1.4504	0
-2.17482	0
-0.997209	0
-0.966177	0
-0.816547	0
-0.725632	0
-1.14719	0
-3.17952	0
-1.04092	0
-1.50534	0
-1.72895	0
-0.211672	0
-1.5143	0
0.2674	0
-2.67094	0
-0.220282	0
-0.935955	0
-2.54387	0
-1.83246	0
1.52608	0
-3.47427	0
-1.1073	0
-2.53554	0
-2.49037	0
-0.782591	0
-1.75488	0
-0.968676	0
-0.881026	0
-2.38393	0
-3.01055	0
-0.023674	0
-1.41191	0
-1.24185	0
-1.31381	0
-2.09371	0
-0.848667	0
-0.386497	0
-2.09817	0
0.520071	0
0.185648	0
-0.992328	0
-1.43702	0
-2.03959	0
-0.691406	0
-0.58007	0
-2.04964	0
-0.145681	0
-1.70481	0
-2.52739	0
-0.684485	0
-1.46305	0
-1.20057	0
-1.52635	0
-1.05657	0
-0.934522	0
-0.76533	0
-1.12647	0
-0.985952	0
-0.972727	0
-1.52275	0
-0.48723	0
-0.898877	0
-2.04428	0
-1.40766	0
0.893533	0
-0.963962	0
-0.247999	0
-1.49846	0
-3.40566	0
-2.20669	0
-2.66378	0
-2.923	0
-1.07179	0
-1.39573	0
-0.364268	0
-1.41033	0
-1.01274	0
-2.31228	0
-1.13791	0
-0.349887	0
-2.02057	0
-1.087	0
0.682066	0
-0.881389	0
-2.22378	0
-2.77762	0
-1.97068	0
-0.937783	0
-0.740034	0
-0.441181	0
0.0636886	0
-1.7925	0
0.656871	0
-2.1205	0
0.185488	0
-2.072	0
-0.95232	0
-1.99228	0
-0.47138	0
-0.855951	0
-1.24898	0
-2.6108	0
-1.35565	0
-1.8519	0
-1.05362	0
-1.12745	0
-0.963946	0
-1.67635	0
-0.358241	0
-0.387862	0
-1.47166	0
-0.920894	0
-0.619841	0
-2.8478	0
-1.82778	0
-2.71068	0
-1.24197	0
-4.09497	0
-1.49496	0
-1.35482	0
-1.55441	0
-0.879877	0
1.8564	0
-1.88607	0
-0.194864	0
-2.402	0
0.300063	0
-1.79384	0
-1.76622	0
-1.83523	0
-0.458836	0
-0.479905	0
-1.14632	0
-0.801156	0
-0.544481	0
-1.22939	0
-1.67414	0
-0.601369	0
-2.04697	0
-1.25388	0
-1.94827	0
-1.2982	0
-0.455402	0
-0.823989	0
-0.781573	0
-0.849495	0
1.17147	0
-1.03856	0
-0.11705	0
-1.34701	0
-1.21338	0
-2.51272	0
0.302628	0
-0.129582	0
-2.31432	0
-1.6279	0
-4.10234	0
-0.462643	0
-1.69405	0
-1.32774	0
-0.129122	0
-1.42691	0
-0.582757	0
0.631412	0
-0.976287	0
-0.910921	0
-0.84676	0
-1.9091	0
-0.912609	0
-0.327264	0
-1.63771	0
0.688327	0
-0.133975	0
-0.935651	0
0.063465	0
-1.83567	0
-0.14644	0
-0.167692	0
-2.46506	0
-2.77332	0
-0.828092	0
-0.517525	0
-3.13059	0
-0.574606	0
-1.62507	0
-3.42692	0
0.296154	0
-1.46723	0
-0.216489	0
0.231689	0
1.17735	0
-1.10097	0
-1.9435	0
-1.13633	0
-2.54266	0
-0.281423	0
-2.69567	0
-0.656331	0
-3.07523	0
-1.48324	0
-2.35546	0
0.63655	0
-0.395792	0
-1.2063	0
0.703692	0
-1.67682	0
-1.7592	0
0.782594	0
-2.36443	0
-0.521953	0
-1.38228	0
-0.929697	0
-2.23723	0
-1.35999	0
0.50708	0
-1.25659	0
-0.208025	0
-2.40555	0
-0.162745	0
-1.68988	0
-2.51588	0
-2.64569	0
-1.89881	0
-0.632205	0
-0.243129	0
-1.8856	0
-1.59896	0
0.84248	0
-1.27431	0
-0.801166	0
-0.939635	0
-0.651749	0
0.0141442	0
-1.68131	0
-1.39282	0
-1.90859	0
0.418463	0
-0.764404	0
-0.973251	0
-2.08142	0
-1.45804	0
-1.03276	0
-0.410068	0
0.241849	0
1.96592	0
-0.690058	0
0.658241	0
-0.683099	0
1.08602	0
-2.25662	0
0.484895	0
-2.5332	0
-2.81915	0
-0.200337	0
-1.36054	0
-1.29306	0
-1.11459	0
-2.97042	0
-1.08583	0
-2.35218	0
-2.58221	0
-0.618545	0
-3.15599	0
-2.64224	0
1.48073	0
-2.37253	0
-1.57573	0
-0.77271	0
-1.0811	0
-3.49011	0
-0.779152	0
-2.44561	0
-1.80432	0
0.329159	0
-1.02079	0
0.443483	0
-1.15042	0
-3.18001	0
-1.48984	0
-1.8143	0
-1.07206	0
-1.32173	0
-2.13387	0
-0.217565	0
-1.68101	0
-2.03767	0
-1.7553	0
-0.369903	0
-1.70177	0
-1.41833	0
-0.512917	0
-1.94133	0
-1.72804	0
-0.465713	0
-1.28819	0
-1.76868	0
-1.91827	0
-2.069	0
-1.45011	0
-0.912011	0
-1.21148	0
-1.12302	0
-0.720695	0
-1.41929	0
-2.33047	0
-3.07014	0
-1.58867	0
-0.774807	0
-0.458498	0
-1.49693	0
-2.00403	0
0.393169	0
-0.978986	0
0.0690532	0
-2.27428	0
-1.70516	0
-0.768649	0
-1.55613	0
-0.862633	0
-3.24881	0
-0.154317	0
-1.61171	0
-0.55799	0
-0.620455	0
-0.938313	0
-1.42334	0
-1.51596	0
-0.384314	0
-1.84203	0
-1.03749	0
-1.19478	0
-2.43655	0
-0.925791	0
0.364139	0
-0.775199	0
-1.37855	0
0.440542	0
-1.89912	0
-0.897179	0
-2.82817	0
-0.0395151	0
-0.675085	0
-1.49008	0
-1.61349	0
-1.97371	0
-1.87308	0
-2.50472	0
-2.63136	0
-1.09784	0
-1.14558	0
-0.318526	0
-1.18902	0
-1.48298	0
-0.404119	0
-1.66344	0
-1.81845	0
-0.245627	0
-1.06891	0
-1.6306	0
-1.38983	0
-2.80269	0
-1.25255	0
-0.947413	0
-1.80555	0
0.363741	0
-0.820717	0
-0.662554	0
-2.21717	0
-1.7969	0
-0.0918822	0
-0.386956	0
-0.237194	0
-0.688482	0
-1.35955	0
-3.00575	0
-3.06623	0
-0.327131	0
-0.0392016	0
-1.8886	0
-1.93264	0
-1.66436	0
-0.987481	0
-1.94558	0
0.114199	0
-1.03749	0
-1.35329	0
0.756155	0
-1.11116	0
-0.77005	0
-1.18386	0
-1.50028	0
-2.85663	0
-2.03625	0
-1.39589	0
-1.4879	0
-1.38977	0
-1.36476	0
-0.61802	0
-2.28228	0
-1.62024	0
-1.4863	0
-0.654666	0
-2.57822	0
-1.5775	0
-2.26285	0
-2.5606	0
-1.58611	0
-0.802564	0
-0.0316881	0
-1.6378	0
0.132316	0
0.266026	0
-2.64085	0
0.566727	0
1.08014	0
-2.78851	0
-2.17168	0
-1.50005	0
-0.513748	0
0.511718	0
-0.72743	0
-3.10198	0
-1.77957	0
-0.46529	0
-2.27596	0
-0.843998	0
-1.71848	0
0.0130417	0
-3.11073	0
-0.712667	0
-0.11348	0
-1.80459	0
-2.56695	0
-2.22814	0
0.65783	0
-0.57041	0
-2.92869	0
-2.9216	0
-1.0035	0
-1.64527	0
0.354816	0
-1.76551	0
-3.09178	0
-2.41238	0
-0.285064	0
-1.18924	0
0.0665811	0
-1.83264	0
-2.95711	0
-1.87549	0
0.16509	0
-0.971415	0
-2.41256	0
-1.56285	0
-2.67038	0
-0.511468	0
-0.189524	0
-0.288564	0
-2.1636	0
-2.1864	0
-0.165936	0
-2.3132	0
-0.864893	0
0.369732	0
-0.894925	0
-1.1276	0
-0.961794	0
0.140826	0
-1.97768	0
-1.15099	0
-0.739246	0
-0.786286	0
-4.07974	0
-1.99295	0
-1.11943	0
-0.315856	0
-0.528768	0
-0.385716	0
0.341337	0
-0.321548	0
-0.22885	0
-1.79957	0
-3.31344	0
-2.39486	0
-0.648302	0
0.20527	0
-1.24187	0
-2.06688	0
-2.63545	0
-0.585728	0
-1.0062	0
-1.42	0
-2.04617	0
-1.25882	0
0.0832442	0
-2.11615	0
-0.752968	0
-0.892662	0
-2.93891	0
-1.71148	0
-1.24657	0
-2.24065	0
-2.354	0
-1.28068	0
-1.10319	0
-0.10228	0
-0.556185	0
-2.16366	0
-0.738852	0
-2.38655	0
-0.274728	0
-3.31727	0
-1.8493	0
-1.66554	0
-1.80824	0
-1.67857	0
-1.12544	0
-1.32783	0
-1.44711	0
-2.97907	0
0.23663	0
-1.57306	0
-1.92171	0
-3.52226	0
0.756989	0
0.505223	0
-0.911006	0
-1.29161	0
0.0666942	0
-2.74181	1
0.788912	1
-0.815411	0
0.188137	0
-1.76492	0
-2.30008	1
-0.771451	0
-0.481606	0
-2.45467	0
0.0608488	1
-2.73984	0
0.983106	1
-1.58382	0
-1.48498	0
-2.04671	1
-1.40754	0
-4.34284	0
-1.17538	1
0.21017	0
-1.96407	0
0.119276	0
-0.313707	0
-0.19467	0
-0.106639	0
-2.1726	0
0.146177	0
-2.16758	0
-1.39009	0
-1.38852	0
-1.02261	0
-1.15729	0
-0.419073	0
-2.20464	0
-0.845487	0
-1.29608	0
-1.69518	0
-1.21654	0
-0.988977	0
-0.503288	0
-1.80776	0
-2.01631	0
-1.6183	0
-2.56479	0
-2.68854	0
-1.55364	0
-1.1426	0
-0.763739	0
-2.3187	0
-1.52544	0
-1.80709	0
-2.35476	0
-3.09372	0
-2.25803	0
-1.79336	0
-1.64221	0
-1.05349	0
-1.97458	0
-0.695119	0
-1.59612	0
-1.41459	0
-0.832919	0
0.0100141	0
-1.9003	0
-1.16125	0
-3.12055	0
1.77884	0
-1.33679	0
-1.44666	0
-1.18321	0
-1.15774	0
-1.52262	0
-1.74543	0
-1.63662	0
-1.26656	0
-1.71669	0
-1.04805	0
-1.69132	0
-0.457853	0
-1.68377	0
-0.552665	0
-3.12627	0
-1.60821	0
-4.17183	0
0.986125	0
-1.10042	0
-1.29956	0
-0.426155	0
-2.43334	0
0.312303	0
-0.173966	0
-1.43995	0
-1.35965	0
-2.3785	0
-1.23796	0
-1.23302	0
-1.98068	0
-2.57683	0
0.889955	0
-0.0441447	0
-1.52845	0
-0.479475	0
-2.54048	0
-0.572566	0
-3.52451	0
0.38521	0
-3.03024	0
-0.599315	0
-1.15035	0
-0.575152	0
-0.741412	0
-0.571907	0
-1.81191	0
-1.63744	0
-0.884989	0
-1.86145	0
-1.17156	0
-2.55339	0
-1.37651	0
-3.46645	0
-1.50592	1
-1.42671	1
-0.764078	1
-0.605029	1
-0.135241	1
-0.20415	1
-0.332446	1
1.56612	1
-0.985714	1
-2.13825	1
-1.8878	1
1.08108	1
0.724539	1
-0.918408	0
-1.119	0
-1.48243	1
-0.617805	0
-0.902166	0
-2.15037	0
-2.80517	0
-0.441857	0
-0.234571	0
0.896186	1
-3.19607	0
0.774562	0
-2.99416	0
-0.652773	0
0.355348	0
-0.843436	0
-1.17909	0
-1.05987	0
-1.52319	0
-0.58062	0
-1.45712	0
-0.712502	0
-2.40286	0
-1.01476	0
-0.615832	0
-2.46271	0
-1.32872	0
-0.116772	0
-1.28198	0
-1.91299	0
-2.38069	0
-0.865596	0
-1.72812	0
-0.401338	0
-1.27951	0
0.876411	0
-1.3153	0
-1.39565	0
-0.00711509	0
-1.17641	0
-1.64634	0
-1.04634	0
-2.24426	0
-0.787891	0
-3.1221	0
-1.15023	0
-2.82004	0
-1.39518	1
-0.645339	1
-2.09929	0
-2.75189	0
-2.65559	0
-0.538502	0
-3.4464	0
-1.71905	0
-0.811288	0
-0.986439	0
-0.881297	0
-1.09892	0
-1.99242	0
-0.665381	0
-1.38063	1
-2.23119	0
-1.75169	0
-0.660447	0
0.446112	0
0.481276	0
-0.211457	0
1.36118	0
-1.5391	0
-1.02384	0
0.00417729	0
-0.179692	0
0.0900472	0
-3.8287	0
-2.55467	0
-0.685784	0
-1.47533	0
-1.59067	0
-1.58482	0
-1.28367	0
-0.871404	0
-1.57228	0
0.58953	0
0.219869	0
-0.300428	0
-1.53511	0
-1.8104	0
-1.20845	0
0.537443	0
-1.41736	0
-2.10597	0
-1.4025	0
1.7773	0
-2.24116	0
-1.48395	0
1.05522	0
-0.20851	0
-1.25901	0
-1.1797	0
-2.45369	0
-1.0605	0
-2.46587	0
-0.957427	0
-1.61833	0
-1.78564	0
-0.384928	0
-1.05702	0
-0.686875	0
-1.85928	0
-0.80612	0
0.0200938	0
0.0717663	0
-0.219698	0
-2.21261	0
-0.742735	0
-1.71906	0
-1.8975	0
-2.20444	0
0.547491	0
-1.46647	0
-0.0320273	0
-0.550377	0
-2.63343	0
-2.13051	0
-0.39289	0
-1.53975	0
-0.391741	0
-2.45777	0
-1.13766	0
-1.00067	0
-0.435087	0
-1.06009	0
-2.46829	0
-1.22624	0
-1.61369	0
-0.932583	0
-1.81996	0
-1.35348	0
-1.18496	0
-0.975066	0
-0.521798	0
-1.61197	0
0.455839	0
-2.75841	1
-1.87855	0
-1.24928	0
-0.836006	0
-2.71542	0
-3.01208	0
-1.5522	0
-2.37266	0
-2.13995	0
-1.76088	0
-1.26654	0
-1.53524	0
-0.534729	0
-1.70144	0
-2.02744	0
-1.15658	0
-1.20791	0
-2.55171	0
-0.963891	0
-1.24685	0
-3.41918	0
-0.24039	1
-2.19474	0
-1.42842	0
-0.520227	0
-0.996937	0
-1.6018	0
-1.94811	0
-1.19535	0
-0.516505	0
-0.518102	0
-2.17591	0
-1.74561	0
-1.50296	0
-1.71307	0
-2.89065	0
-0.945739	1
-2.29082	0
-0.668926	0
-0.802773	0
-0.973682	0
-1.53117	0
-1.03944	0
0.396622	0
-1.54461	1
-0.319769	0
-0.666223	0
-1.28014	0
-1.29106	0
0.356963	0
1.16781	0
-1.19133	0
-0.360977	0
-1.23597	0
0.0736679	0
-1.55349	0
-1.15525	0
-0.898749	0
-0.986014	0
-1.3189	0
-1.34604	0
0.375088	0
-1.0458	0
-2.26867	0
-2.37182	0
-1.36494	0
-1.64877	0
-0.293771	0
-0.0825775	0
-1.04953	0
-1.28744	0
-2.86819	0
-1.81317	0
-3.25827	0
-0.644366	0
-0.810676	0
-2.6887	0
-0.0646856	0
-1.58468	0
0.0260462	0
-0.381844	0
-0.344056	0
-0.550106	0
-2.0248	0
-1.4582	0
0.0885561	0
-1.64678	0
-0.116235	0
-0.761492	0
-1.86197	0
-0.501573	0
-0.423192	0
-2.91885	0
0.104014	0
-1.77739	0
-0.347174	0
-3.12711	0
-1.84004	0
-1.4618	0
-1.7782	0
-0.52464	0
-1.22452	0
-1.08843	0
-1.33002	0
-1.39384	0
-1.29649	0
-1.18708	0
-1.67071	0
-0.689658	0
-2.88845	0
-0.828828	0
-1.61289	0
-2.24918	0
-2.05882	0
-0.197318	0
-1.06559	0
-0.473627	0
-1.3912	0
-0.956875	0
0.597998	0
-1.96677	0
0.491631	0
-0.813933	0
-1.08718	1
0.103902	1
-1.36094	1
-1.86879	1
-0.221207	1
-1.64774	1
0.800447	1
0.519148	1
-1.56329	1
-1.56118	1
-2.14497	1
0.286834	1
-1.25054	1
-2.3016	0
-1.08209	0
-1.846	0
0.0717207	0
0.727161	0
-0.222998	0
-2.26548	0
0.0471171	0
-0.551072	0
-0.0280196	0
0.490561	0
-0.382686	0
-0.997737	0
-1.16585	0
-1.05808	0
-1.15619	0
-0.729555	0
-1.7331	0
-1.37665	0
-0.287761	0
-1.08308	0
-1.41216	0
-0.869556	0
-1.37829	0
-1.71607	0
-1.37817	0
-0.893684	0
-1.53016	0
-0.959602	0
0.20604	0
-0.0911693	0
-0.536055	0
-1.69287	0
-1.82836	0
-1.80609	0
-1.22353	0
-0.623575	0
-1.26832	0
-0.409475	0
-1.03525	0
-0.163184	0
0.0398059	0
-0.690713	0
-0.47856	0
-3.21281	0
-2.40822	0
0.0523282	0
-2.68725	0
-0.669953	0
-0.418577	0
-0.24445	0
0.254075	0
0.444279	0
-1.01857	0
-1.13657	0
-1.70287	0
-2.91043	0
-1.51216	0
-1.80021	0
-1.03906	0
-1.60697	0
-0.516746	0
-0.784619	0
-0.897468	0
-1.14043	0
-1.6379	0
-1.04859	0
0.226879	0
-2.10553	0
0.27269	0
0.609801	0
-1.25132	0
-2.55699	0
-1.21899	0
-0.118235	0
-0.165295	0
-0.48272	0
-1.65049	0
-0.92645	0
-1.65099	0
-0.984668	0
-0.914138	0
0.242098	0
-0.561054	0
-1.26267	0
-0.845198	0
-1.47796	0
-1.28085	0
-1.56799	0
-1.31437	0
-2.58724	0
-1.86072	0
-1.39426	0
-3.98525	0
0.379662	0
-1.36287	0
-1.14683	0
-0.753385	0
-2.09574	0
0.255259	0
-0.560194	0
-0.520758	0
-0.683551	0
1.14029	0
-1.72774	0
-0.643356	0
-1.07516	0
0.252821	0
1.4131	0
-0.538911	0
-1.29582	0
-1.05133	0
-0.761734	0
-2.14242	0
-1.44242	0
-0.454999	0
-1.69562	0
0.051645	0
-2.4397	0
-0.338497	0
-0.557512	0
-1.33049	0
-1.64483	0
-0.151654	0
-0.905243	0
-0.473112	0
-0.412645	0
-0.923189	0
-2.45959	0
0.171567	0
-1.22732	0
-2.30043	0
-1.07518	0
-0.657949	0
-0.414583	0
-0.935777	0
-0.768614	0
-0.815696	0
-0.629627	0
-0.618017	0
-2.78056	0
-0.226346	0
-0.786426	0
-0.976696	0
-0.503388	0
-0.68721	0
-1.314	0
-1.50841	0
-2.24212	0
-2.27287	0
1.57663	0
0.252838	0
0.287845	0
-0.775184	0
-2.19557	0
-1.75847	0
-1.11652	0
-2.34064	0
-1.78734	0
-1.08491	0
0.402554	0
-2.07941	0
-1.5306	0
-2.03115	0
-1.52893	0
-1.04926	0
-0.786354	0
-0.834292	0
-2.19055	0
0.711496	0
-1.36722	0
-2.44936	0
-1.20798	0
-1.06111	0
-0.293593	0
-0.708069	0
-1.37531	0
0.227225	0
-1.40171	0
-1.73249	0
-0.458727	0
-1.21478	0
-0.207645	0
-1.47565	0
-2.224	0
-0.983018	0
-0.00808731	0
-1.16166	0
-1.56919	0
-1.4293	0
-0.976734	0
-0.436114	0
-0.267141	0
-0.155146	0
-0.796596	0
-1.39697	0
-3.02657	0
-1.0984	0
-1.86209	0
-0.335162	0
-0.661083	0
-3.47943	0
-0.97714	0
-0.470018	0
-1.35965	0
0.611356	0
-0.0131663	0
-0.722524	0
-0.914774	0
-1.59924	0
0.765138	0
-1.43753	0
-1.6099	0
-1.57909	0
0.0723553	0
-3.74607	0
-0.917813	0
-2.50521	0
-1.33811	0
-0.483461	0
-1.40907	0
-2.01117	0
-2.19504	0
-0.780134	0
0.805856	0
-2.78591	0
-1.94435	0
-2.06747	0
0.914816	0
-1.67514	0
-1.6494	0
-1.54056	0
-2.13828	0
-1.57784	0
-1.15536	0
-1.16753	0
-1.05405	0
0.464565	0
1.92437	0
-1.87449	0
-3.10339	0
-0.228465	0
-1.01189	0
0.177168	0
-1.74404	0
-1.21661	0
-2.07537	0
-1.10106	0
-0.766414	0
-1.64835	0
-1.37404	0
-0.96544	0
0.210391	0
-1.34682	0
-0.753529	0
-2.33726	0
-1.20925	0
0.509178	0
-2.05546	0
-1.63354	0
-2.19511	0
0.232461	0
1.21261	0
0.725845	0
-1.84361	0
-1.02514	0
-0.786124	0
-1.50093	0
-1.68034	0
-2.0572	0
-2.95021	0
-1.57035	0
0.31531	0
-0.379643	0
-1.22508	0
-1.62925	0
-0.253789	0
-0.22187	0
0.0788487	1
-2.53447	0
-0.88691	0
-2.31909	0
0.538051	0
0.291247	0

## Sheet: SuppFig3_SevereIMC
prs	Severe_colitis
-0.539569	1
-0.390466	0
-2.3985	0
-2.89547	0
-0.071445	0
-1.95165	0
-1.06003	0
-1.08602	0
0.484832	0
-1.37888	0
0.211894	0
1.54328	0
-0.302092	0
-1.30858	0
-0.991989	0
-1.08589	0
-0.399788	0
-0.633814	0
-0.659161	0
-1.05493	0
-2.24807	0
-2.31945	0
-0.789444	0
-1.19893	0
-1.57341	0
-1.66974	0
-0.268555	0
-0.46643	0
-0.950464	0
-2.59239	0
0.216892	0
-2.58117	0
0.212645	0
-0.817383	0
-2.0766	0
-1.22428	0
-1.16828	0
-1.2236	0
-1.40028	0
-1.57466	0
-0.476909	0
-1.13685	0
-2.95971	0
-0.409461	0
-0.932147	0
0.60029	0
-2.04745	0
-2.13937	0
-0.99757	0
-0.907631	0
-1.72723	0
-2.09843	0
-0.945173	0
-2.05014	0
-2.53794	0
-1.36074	0
-1.86248	0
-1.14201	0
-1.41386	0
-2.34878	0
-1.3167	0
-2.04895	0
-0.375463	0
-4.12625	0
0.0663731	0
-1.91805	0
-2.07584	0
-2.26802	0
-2.57567	0
-1.06658	0
-1.38077	0
-3.22592	0
-0.672334	0
0.300823	0
-0.0289515	0
-0.112832	0
-1.16682	0
-0.709689	0
-0.814424	0
-2.27807	0
-1.4504	0
-2.17482	0
-0.997209	0
-0.966177	0
-0.816547	0
-0.725632	0
-1.14719	0
-3.17952	0
-1.04092	0
-1.50534	0
-1.72895	0
-0.211672	0
-1.5143	0
0.2674	0
-2.67094	0
-0.220282	0
-0.935955	0
-2.54387	0
-1.83246	0
1.52608	0
-3.47427	0
-1.1073	0
-2.53554	0
-2.49037	0
-0.782591	0
-1.75488	0
-0.968676	0
-0.881026	0
-2.38393	0
-3.01055	0
-0.023674	0
-1.41191	0
-1.24185	0
-1.31381	0
-2.09371	0
-0.848667	0
-0.386497	0
-2.09817	0
0.520071	0
0.185648	0
-0.992328	0
-1.43702	0
-2.03959	0
-0.691406	0
-0.58007	0
-2.04964	0
-0.145681	0
-1.70481	0
-2.52739	0
-0.684485	0
-1.46305	0
-1.20057	0
-1.52635	0
-1.05657	0
-0.934522	0
-0.76533	0
-1.12647	0
-0.985952	0
-0.972727	0
-1.52275	0
-0.48723	0
-0.898877	0
-2.04428	0
-1.40766	0
0.893533	0
-0.963962	0
-0.247999	0
-1.49846	0
-3.40566	0
-2.20669	0
-2.66378	0
-2.923	0
-1.07179	0
-1.39573	0
-0.364268	0
-1.41033	0
-1.01274	0
-2.31228	0
-1.13791	0
-0.349887	0
-2.02057	0
-1.087	0
0.682066	0
-0.881389	0
-2.22378	0
-2.77762	0
-1.97068	0
-0.937783	0
-0.740034	0
-0.441181	0
0.0636886	0
-1.7925	0
0.656871	0
-2.1205	0
0.185488	0
-2.072	0
-0.95232	0
-1.99228	0
-0.47138	0
-0.855951	0
-1.24898	0
-2.6108	0
-1.35565	0
-1.8519	0
-1.05362	0
-1.12745	0
-0.963946	0
-1.67635	0
-0.358241	0
-0.387862	0
-1.47166	0
-0.920894	0
-0.619841	0
-2.8478	0
-1.82778	0
-2.71068	0
-1.24197	0
-4.09497	0
-1.49496	0
-1.35482	0
-1.55441	0
-0.879877	0
1.8564	0
-1.88607	0
-0.194864	0
-2.402	0
0.300063	0
-1.79384	0
-1.76622	0
-1.83523	0
-0.458836	0
-0.479905	0
-1.14632	0
-0.801156	0
-0.544481	0
-1.22939	0
-1.67414	0
-0.601369	0
-2.04697	0
-1.25388	0
-1.94827	0
-1.2982	0
-0.455402	0
-0.823989	0
-0.781573	0
-0.849495	0
1.17147	0
-1.03856	0
-0.11705	0
-1.34701	0
-1.21338	0
-2.51272	0
0.302628	0
-0.129582	0
-2.31432	0
-1.6279	0
-4.10234	0
-0.462643	0
-1.69405	0
-1.32774	0
-0.129122	0
-1.42691	0
-0.582757	0
0.631412	0
-0.976287	0
-0.910921	0
-0.84676	0
-1.9091	0
-0.912609	0
-0.327264	0
-1.63771	0
0.688327	0
-0.133975	0
-0.935651	0
0.063465	0
-1.83567	0
-0.14644	0
-0.167692	0
-2.46506	0
-2.77332	0
-0.828092	0
-0.517525	0
-3.13059	0
-0.574606	0
-1.62507	0
-3.42692	0
0.296154	0
-1.46723	0
-0.216489	0
0.231689	0
1.17735	0
-1.10097	0
-1.9435	0
-1.13633	0
-2.54266	0
-0.281423	0
-2.69567	0
-0.656331	0
-3.07523	0
-1.48324	0
-2.35546	0
0.63655	0
-0.395792	0
-1.2063	0
0.703692	0
-1.67682	0
-1.7592	0
0.782594	0
-2.36443	0
-0.521953	0
-1.38228	0
-0.929697	0
-2.23723	0
-1.35999	0
0.50708	0
-1.25659	0
-0.208025	0
-2.40555	0
-0.162745	0
-1.68988	0
-2.51588	0
-2.64569	0
-1.89881	0
-0.632205	0
-0.243129	0
-1.8856	0
-1.59896	0
0.84248	0
-1.27431	0
-0.801166	0
-0.939635	0
-0.651749	0
0.0141442	0
-1.68131	0
-1.39282	0
-1.90859	0
0.418463	0
-0.764404	0
-0.973251	0
-2.08142	0
-1.45804	0
-1.03276	0
-0.410068	0
0.241849	0
1.96592	0
-0.690058	0
0.658241	0
-0.683099	0
1.08602	0
-2.25662	0
0.484895	0
-2.5332	0
-2.81915	0
-0.200337	0
-1.36054	0
-1.29306	0
-1.11459	0
-2.97042	0
-1.08583	0
-2.35218	0
-2.58221	0
-0.618545	0
-3.15599	0
-2.64224	0
1.48073	0
-2.37253	0
-1.57573	0
-0.77271	0
-1.0811	0
-3.49011	0
-0.779152	0
-2.44561	0
-1.80432	0
0.329159	0
-1.02079	0
0.443483	0
-1.15042	0
-3.18001	0
-1.48984	0
-1.8143	0
-1.07206	0
-1.32173	0
-2.13387	0
-0.217565	0
-1.68101	0
-2.03767	0
-1.7553	0
-0.369903	0
-1.70177	0
-1.41833	0
-0.512917	0
-1.94133	0
-1.72804	0
-0.465713	0
-1.28819	0
-1.76868	0
-1.91827	0
-2.069	0
-1.45011	0
-0.912011	0
-1.21148	0
-1.12302	0
-0.720695	0
-1.41929	0
-2.33047	0
-3.07014	0
-1.58867	0
-0.774807	0
-0.458498	0
-1.49693	0
-2.00403	0
0.393169	0
-0.978986	0
0.0690532	0
-2.27428	0
-1.70516	0
-0.768649	0
-1.55613	0
-0.862633	0
-3.24881	0
-0.154317	0
-1.61171	0
-0.55799	0
-0.620455	0
-0.938313	0
-1.42334	0
-1.51596	0
-0.384314	0
-1.84203	0
-1.03749	0
-1.19478	0
-2.43655	0
-0.925791	0
0.364139	0
-0.775199	0
-1.37855	0
0.440542	0
-1.89912	0
-0.897179	0
-2.82817	0
-0.0395151	0
-0.675085	0
-1.49008	0
-1.61349	0
-1.97371	0
-1.87308	0
-2.50472	0
-2.63136	0
-1.09784	0
-1.14558	0
-0.318526	0
-1.18902	0
-1.48298	0
-0.404119	0
-1.66344	0
-1.81845	0
-0.245627	0
-1.06891	0
-1.6306	0
-1.38983	0
-2.80269	0
-1.25255	0
-0.947413	0
-1.80555	0
0.363741	0
-0.820717	0
-0.662554	0
-2.21717	0
-1.7969	0
-0.0918822	0
-0.386956	0
-0.237194	0
-0.688482	0
-1.35955	0
-3.00575	0
-3.06623	0
-0.327131	0
-0.0392016	0
-1.8886	0
-1.93264	0
-1.66436	0
-0.987481	0
-1.94558	0
0.114199	0
-1.03749	0
-1.35329	0
0.756155	0
-1.11116	0
-0.77005	0
-1.18386	0
-1.50028	0
-2.85663	0
-2.03625	0
-1.39589	0
-1.4879	0
-1.38977	0
-1.36476	0
-0.61802	0
-2.28228	0
-1.62024	0
-1.4863	0
-0.654666	0
-2.57822	0
-1.5775	0
-2.26285	0
-2.5606	0
-1.58611	0
-0.802564	0
-0.0316881	0
-1.6378	0
0.132316	0
0.266026	0
-2.64085	0
0.566727	0
1.08014	0
-2.78851	0
-2.17168	0
-1.50005	0
-0.513748	0
0.511718	0
-0.72743	0
-3.10198	0
-1.77957	0
-0.46529	0
-2.27596	0
-0.843998	0
-1.71848	0
0.0130417	0
-3.11073	0
-0.712667	0
-0.11348	0
-1.80459	0
-2.56695	0
-2.22814	0
0.65783	0
-0.57041	0
-2.92869	0
-2.9216	0
-1.0035	0
-1.64527	0
0.354816	0
-1.76551	0
-3.09178	0
-2.41238	0
-0.285064	0
-1.18924	0
0.0665811	0
-1.83264	0
-2.95711	0
-1.87549	0
0.16509	0
-0.971415	0
-2.41256	0
-1.56285	0
-2.67038	0
-0.511468	0
-0.189524	0
-0.288564	0
-2.1636	0
-2.1864	0
-0.165936	0
-2.3132	0
-0.864893	0
0.369732	0
-0.894925	0
-1.1276	0
-0.961794	0
0.140826	0
-1.97768	0
-1.15099	0
-0.739246	0
-0.786286	0
-4.07974	0
-1.99295	0
-1.11943	0
-0.315856	0
-0.528768	0
-0.385716	0
0.341337	0
-0.321548	0
-0.22885	0
-1.79957	0
-3.31344	0
-2.39486	0
-0.648302	0
0.20527	0
-1.24187	0
-2.06688	0
-2.63545	0
-0.585728	0
-1.0062	0
-1.42	0
-2.04617	0
-1.25882	0
0.0832442	0
-2.11615	0
-0.752968	0
-0.892662	0
-2.93891	0
-1.71148	0
-1.24657	0
-2.24065	0
-2.354	0
-1.28068	0
-1.10319	0
-0.10228	0
-0.556185	0
-2.16366	0
-0.738852	0
-2.38655	0
-0.274728	0
-3.31727	0
-1.8493	0
-1.66554	0
-1.80824	0
-1.67857	0
-1.12544	0
-1.32783	0
-1.44711	0
-2.97907	0
0.23663	0
-1.57306	0
-1.92171	0
-3.52226	0
0.756989	0
0.505223	0
-0.911006	0
-1.29161	0
0.0666942	0
-0.815411	0
0.188137	0
-1.76492	0
-2.30008	1
-0.771451	0
-0.481606	0
-2.45467	0
-2.73984	0
-1.58382	0
-1.48498	0
-1.40754	0
-4.34284	0
0.21017	0
-1.96407	0
0.119276	0
-0.313707	0
-0.19467	0
-0.106639	0
-2.1726	0
0.146177	0
-2.16758	0
-1.39009	0
-1.38852	0
-1.02261	0
-1.15729	0
-0.419073	0
-2.20464	0
-0.845487	0
-1.29608	0
-1.69518	0
-1.21654	0
-0.988977	0
-0.503288	0
-1.80776	0
-2.01631	0
-1.6183	0
-2.56479	0
-2.68854	0
-1.55364	0
-1.1426	0
-0.763739	0
-2.3187	0
-1.52544	0
-1.80709	0
-2.35476	0
-3.09372	0
-2.25803	0
-1.79336	0
-1.64221	0
-1.05349	0
-1.97458	0
-0.695119	0
-1.59612	0
-1.41459	0
-0.832919	0
0.0100141	0
-1.9003	0
-1.16125	0
-3.12055	0
1.77884	0
-1.33679	0
-1.44666	0
-1.18321	0
-1.15774	0
-1.52262	0
-1.74543	0
-1.63662	0
-1.26656	0
-1.71669	0
-1.04805	0
-1.69132	0
-0.457853	0
-1.68377	0
-0.552665	0
-3.12627	0
-1.60821	0
-4.17183	0
0.986125	0
-1.10042	0
-1.29956	0
-0.426155	0
-2.43334	0
0.312303	0
-0.173966	0
-1.43995	0
-1.35965	0
-2.3785	0
-1.23796	0
-1.23302	0
-1.98068	0
-2.57683	0
0.889955	0
-0.0441447	0
-1.52845	0
-0.479475	0
-2.54048	0
-0.572566	0
-3.52451	0
0.38521	0
-3.03024	0
-0.599315	0
-1.15035	0
-0.575152	0
-0.741412	0
-0.571907	0
-1.81191	0
-1.63744	0
-0.884989	0
-1.86145	0
-1.17156	0
-2.55339	0
-1.37651	0
-3.46645	0
-1.50592	1
-1.42671	1
-0.764078	1
-0.605029	1
-0.135241	1
-0.20415	1
-0.332446	1
1.56612	1
-0.985714	1
-2.13825	1
-1.8878	1
1.08108	1
0.724539	1
-0.918408	0
-1.119	0
-1.48243	1
-0.617805	0
-0.902166	0
-2.15037	0
-2.80517	0
-0.441857	0
-0.234571	0
0.896186	1
-3.19607	0
0.774562	0
-2.99416	0
-0.652773	0
0.355348	0
-0.843436	0
-1.17909	0
-1.05987	0
-1.52319	0
-0.58062	0
-1.45712	0
-0.712502	0
-2.40286	0
-1.01476	0
-0.615832	0
-2.46271	0
-1.32872	0
-0.116772	0
-1.28198	0
-1.91299	0
-2.38069	0
-0.865596	0
-1.72812	0
-0.401338	0
-1.27951	0
0.876411	0
-1.3153	0
-1.39565	0
-0.00711509	0
-1.17641	0
-1.64634	0
-1.04634	0
-2.24426	0
-0.787891	0
-3.1221	0
-1.15023	0
-2.82004	0
-1.39518	1
-0.645339	1
-2.09929	0
-2.75189	0
-2.65559	0
-0.538502	0
-3.4464	0
-1.71905	0
-0.811288	0
-0.986439	0
-0.881297	0
-1.09892	0
-1.99242	0
-0.665381	0
-1.38063	1
-2.23119	0
-1.75169	0
-0.660447	0
0.446112	0
0.481276	0
-0.211457	0
1.36118	0
-1.5391	0
-1.02384	0
0.00417729	0
-0.179692	0
0.0900472	0
-3.8287	0
-2.55467	0
-0.685784	0
-1.47533	0
-1.59067	0
-1.58482	0
-1.28367	0
-0.871404	0
-1.57228	0
0.58953	0
0.219869	0
-0.300428	0
-1.53511	0
-1.8104	0
-1.20845	0
0.537443	0
-1.41736	0
-2.10597	0
-1.4025	0
1.7773	0
-2.24116	0
-1.48395	0
1.05522	0
-0.20851	0
-1.25901	0
-1.1797	0
-2.45369	0
-1.0605	0
-2.46587	0
-0.957427	0
-1.61833	0
-1.78564	0
-0.384928	0
-1.05702	0
-0.686875	0
-1.85928	0
-0.80612	0
0.0200938	0
0.0717663	0
-0.219698	0
-2.21261	0
-0.742735	0
-1.71906	0
-1.8975	0
-2.20444	0
0.547491	0
-1.46647	0
-0.0320273	0
-0.550377	0
-2.63343	0
-2.13051	0
-0.39289	0
-1.53975	0
-0.391741	0
-2.45777	0
-1.13766	0
-1.00067	0
-0.435087	0
-1.06009	0
-2.46829	0
-1.22624	0
-1.61369	0
-0.932583	0
-1.81996	0
-1.35348	0
-1.18496	0
-0.975066	0
-0.521798	0
-1.61197	0
0.455839	0
-1.87855	0
-1.24928	0
-0.836006	0
-2.71542	0
-3.01208	0
-1.5522	0
-2.37266	0
-2.13995	0
-1.76088	0
-1.26654	0
-1.53524	0
-0.534729	0
-1.70144	0
-2.02744	0
-1.15658	0
-1.20791	0
-2.55171	0
-0.963891	0
-1.24685	0
-3.41918	0
-2.19474	0
-1.42842	0
-0.520227	0
-0.996937	0
-1.6018	0
-1.94811	0
-1.19535	0
-0.516505	0
-0.518102	0
-2.17591	0
-1.74561	0
-1.50296	0
-1.71307	0
-2.89065	0
-2.29082	0
-0.668926	0
-0.802773	0
-0.973682	0
-1.53117	0
-1.03944	0
0.396622	0
-1.54461	1
-0.319769	0
-0.666223	0
-1.28014	0
-1.29106	0
0.356963	0
1.16781	0
-1.19133	0
-0.360977	0
-1.23597	0
0.0736679	0
-1.55349	0
-1.15525	0
-0.898749	0
-0.986014	0
-1.3189	0
-1.34604	0
0.375088	0
-1.0458	0
-2.26867	0
-2.37182	0
-1.36494	0
-1.64877	0
-0.293771	0
-0.0825775	0
-1.04953	0
-1.28744	0
-2.86819	0
-1.81317	0
-3.25827	0
-0.644366	0
-0.810676	0
-2.6887	0
-0.0646856	0
-1.58468	0
0.0260462	0
-0.381844	0
-0.344056	0
-0.550106	0
-2.0248	0
-1.4582	0
0.0885561	0
-1.64678	0
-0.116235	0
-0.761492	0
-1.86197	0
-0.501573	0
-0.423192	0
-2.91885	0
0.104014	0
-1.77739	0
-0.347174	0
-3.12711	0
-1.84004	0
-1.4618	0
-1.7782	0
-0.52464	0
-1.22452	0
-1.08843	0
-1.33002	0
-1.39384	0
-1.29649	0
-1.18708	0
-1.67071	0
-0.689658	0
-2.88845	0
-0.828828	0
-1.61289	0
-2.24918	0
-2.05882	0
-0.197318	0
-1.06559	0
-0.473627	0
-1.3912	0
-0.956875	0
0.597998	0
-1.96677	0
0.491631	0
-0.813933	0
-1.08718	1
0.103902	1
-1.36094	1
-0.221207	1
-1.64774	1
0.800447	1
-1.56329	1
-1.56118	1
-2.14497	1
0.286834	1
-2.3016	0
-1.08209	0
-1.846	0
0.0717207	0
0.727161	0
-0.222998	0
-2.26548	0
0.0471171	0
-0.551072	0
-0.0280196	0
0.490561	0
-0.382686	0
-0.997737	0
-1.16585	0
-1.05808	0
-1.15619	0
-0.729555	0
-1.7331	0
-1.37665	0
-0.287761	0
-1.08308	0
-1.41216	0
-0.869556	0
-1.37829	0
-1.71607	0
-1.37817	0
-0.893684	0
-1.53016	0
-0.959602	0
0.20604	0
-0.0911693	0
-0.536055	0
-1.69287	0
-1.82836	0
-1.80609	0
-1.22353	0
-0.623575	0
-1.26832	0
-0.409475	0
-1.03525	0
-0.163184	0
0.0398059	0
-0.690713	0
-0.47856	0
-3.21281	0
-2.40822	0
0.0523282	0
-2.68725	0
-0.669953	0
-0.418577	0
-0.24445	0
0.254075	0
0.444279	0
-1.01857	0
-1.13657	0
-1.70287	0
-2.91043	0
-1.51216	0
-1.80021	0
-1.03906	0
-1.60697	0
-0.516746	0
-0.784619	0
-0.897468	0
-1.14043	0
-1.6379	0
-1.04859	0
0.226879	0
-2.10553	0
0.27269	0
0.609801	0
-1.25132	0
-2.55699	0
-1.21899	0
-0.118235	0
-0.165295	0
-0.48272	0
-1.65049	0
-0.92645	0
-1.65099	0
-0.984668	0
-0.914138	0
0.242098	0
-0.561054	0
-1.26267	0
-0.845198	0
-1.47796	0
-1.28085	0
-1.56799	0
-1.31437	0
-2.58724	0
-1.86072	0
-1.39426	0
-3.98525	0
0.379662	0
-1.36287	0
-1.14683	0
-0.753385	0
-2.09574	0
0.255259	0
-0.560194	0
-0.520758	0
-0.683551	0
1.14029	0
-1.72774	0
-0.643356	0
-1.07516	0
0.252821	0
1.4131	0
-0.538911	0
-1.29582	0
-1.05133	0
-0.761734	0
-2.14242	0
-1.44242	0
-0.454999	0
-1.69562	0
0.051645	0
-2.4397	0
-0.338497	0
-0.557512	0
-1.33049	0
-1.64483	0
-0.151654	0
-0.905243	0
-0.473112	0
-0.412645	0
-0.923189	0
-2.45959	0
0.171567	0
-1.22732	0
-2.30043	0
-1.07518	0
-0.657949	0
-0.414583	0
-0.935777	0
-0.768614	0
-0.815696	0
-0.629627	0
-0.618017	0
-2.78056	0
-0.226346	0
-0.786426	0
-0.976696	0
-0.503388	0
-0.68721	0
-1.314	0
-1.50841	0
-2.24212	0
-2.27287	0
1.57663	0
0.252838	0
0.287845	0
-0.775184	0
-2.19557	0
-1.75847	0
-1.11652	0
-2.34064	0
-1.78734	0
-1.08491	0
0.402554	0
-2.07941	0
-1.5306	0
-2.03115	0
-1.52893	0
-1.04926	0
-0.786354	0
-0.834292	0
-2.19055	0
0.711496	0
-1.36722	0
-2.44936	0
-1.20798	0
-1.06111	0
-0.293593	0
-0.708069	0
-1.37531	0
0.227225	0
-1.40171	0
-1.73249	0
-0.458727	0
-1.21478	0
-0.207645	0
-1.47565	0
-2.224	0
-0.983018	0
-0.00808731	0
-1.16166	0
-1.56919	0
-1.4293	0
-0.976734	0
-0.436114	0
-0.267141	0
-0.155146	0
-0.796596	0
-1.39697	0
-3.02657	0
-1.0984	0
-1.86209	0
-0.335162	0
-0.661083	0
-3.47943	0
-0.97714	0
-0.470018	0
-1.35965	0
0.611356	0
-0.0131663	0
-0.722524	0
-0.914774	0
-1.59924	0
0.765138	0
-1.43753	0
-1.6099	0
-1.57909	0
0.0723553	0
-3.74607	0
-0.917813	0
-2.50521	0
-1.33811	0
-0.483461	0
-1.40907	0
-2.01117	0
-2.19504	0
-0.780134	0
0.805856	0
-2.78591	0
-1.94435	0
-2.06747	0
0.914816	0
-1.67514	0
-1.6494	0
-1.54056	0
-2.13828	0
-1.57784	0
-1.15536	0
-1.16753	0
-1.05405	0
0.464565	0
1.92437	0
-1.87449	0
-3.10339	0
-0.228465	0
-1.01189	0
0.177168	0
-1.74404	0
-1.21661	0
-2.07537	0
-1.10106	0
-0.766414	0
-1.64835	0
-1.37404	0
-0.96544	0
0.210391	0
-1.34682	0
-0.753529	0
-2.33726	0
-1.20925	0
0.509178	0
-2.05546	0
-1.63354	0
-2.19511	0
0.232461	0
1.21261	0
0.725845	0
-1.84361	0
-1.02514	0
-0.786124	0
-1.50093	0
-1.68034	0
-2.0572	0
-2.95021	0
-1.57035	0
0.31531	0
-0.379643	0
-1.22508	0
-1.62925	0
-0.253789	0
-0.22187	0
0.0788487	1
-2.53447	0
-0.88691	0
-2.31909	0
0.538051	0
0.291247	0

## Sheet: SuppFig4
Citation	ID	OR	L95	U95
GeRI data (IMC)	HLA-A*02:01	1.07452	0.688192	1.67773
GeRI data (IMC)	HLA-C*12:02	0.472662	0.0619282	3.60755
GeRI data (IMC)	HLA-B*18:01	0.994393	0.460859	2.14559
GeRI data (IMC)	HLA-B*52:01	0.947242	0.215921	4.15554
GeRI data (IMC)	HLA-DRB1*03:01	1.09232	0.617522	1.93218
GeRI data (IMC)	HLA-DRB1*07:01	1.33752	0.802823	2.22832
GeRI data (IMC)	HLA-DRB1*09:01	2.15945	0.469794	9.92608
GeRI data (IMC)	HLA-DRB1*11:01	1.30891	0.639165	2.68045
GeRI data (IMC)	HLA-DRB1*11:04	0.860804	0.356947	2.07589
GeRI data (IMC)	HLA-DRB1*12:01	2.63477	1.08453	6.40094
GeRI data (IMC)	HLA-DRB1*13:01	0.664609	0.243363	1.81501
GeRI data (IMC)	HLA-DPB1*03:01	1.07056	0.571456	2.00558
Goyette, et al	HLA-A*02:01	1.13	1.09	1.16
Goyette, et al	HLA-B*52:01	2.21	1.96	2.5
Goyette, et al	HLA-B*18:01	0.82	0.77	0.88
Goyette, et al	HLA-C*12:02	2.25	1.99	2.55
Goyette, et al	HLA-DRB1*07:01	0.73	0.7	0.76
Goyette, et al	HLA-DRB1*13:01	1.17	1.11	1.24
Goyette, et al	HLA-DRB1*03:01	0.87	0.83	0.9
Goyette, et al	HLA-DRB1*09:01	0.5	0.42	0.59
Goyette, et al	HLA-DRB1*11:01	1.19	1.12	1.27
Goyette, et al	HLA-DRB1*11:04	1.25	1.15	1.35
Goyette, et al	HLA-DRB1*12:01	1.47	1.34	1.62
Goyette, et al	HLA-DPB1*03:01	0.83	0.79	0.87

## Sheet: SuppFig5_AllgradeIMC
time	n.risk	n.event	n.censor	surv	std.err	upper	lower	strata
2.22045e-15	720	1	0	0.998611	0.00138985	1	0.995895	0
0.0271825	719	2	0	0.995833	0.00241065	1	0.991139	0
0.0328764	717	0	1	0.995833	0.00241065	1	0.991139	0
0.0599962	716	2	0	0.993052	0.00311824	0.999139	0.987001	0
0.0657527	714	3	0	0.988879	0.00395385	0.996572	0.981246	0
0.0744616	711	1	0	0.987488	0.00419689	0.995645	0.979399	0
0.09281	710	1	0	0.986098	0.00442724	0.994691	0.977578	0
0.0986291	709	2	0	0.983316	0.00485699	0.992721	0.974	0
0.107795	707	2	0	0.980534	0.00525385	0.990683	0.970489	0
0.131505	705	1	0	0.979143	0.00544222	0.989643	0.968755	0
0.141128	704	4	0	0.97358	0.00614285	0.985373	0.961929	0
0.207795	700	3	0	0.969408	0.00662446	0.982076	0.956902	0
0.230134	697	1	0	0.968017	0.00677826	0.980963	0.955242	0
0.241128	696	3	0	0.963844	0.00722251	0.977585	0.950296	0
0.263011	693	4	1	0.958281	0.00778087	0.973007	0.943778	0
0.274462	688	2	0	0.955495	0.00804858	0.970688	0.940541	0
0.295887	686	1	0	0.954102	0.00817971	0.969522	0.938928	0
0.307795	685	2	0	0.951317	0.00843697	0.967179	0.935715	0
0.341128	683	1	0	0.949924	0.00856325	0.966002	0.934114	0
0.36164	682	2	0	0.947138	0.00881146	0.963637	0.930921	0
0.374462	680	2	0	0.944352	0.00905428	0.961261	0.927742	0
0.388134	678	1	0	0.94296	0.0091738	0.960068	0.926156	0
0.407795	677	1	0	0.941567	0.00929212	0.958872	0.924574	0
0.441128	676	1	0	0.940174	0.00940931	0.957673	0.922994	0
0.474462	675	2	0	0.937388	0.00964042	0.955268	0.919843	0
0.493145	673	5	0	0.930424	0.010201	0.949214	0.912006	0
0.541128	668	4	0	0.924853	0.0106338	0.94433	0.905776	0
0.585017	664	1	0	0.92346	0.0107401	0.943105	0.904224	0
0.607795	663	2	0	0.920674	0.0109505	0.940648	0.901125	0
0.624651	661	3	0	0.916495	0.011261	0.936948	0.896489	0
0.641128	658	3	0	0.912317	0.011566	0.933234	0.891868	0
0.650644	655	1	0	0.910924	0.0116664	0.931993	0.890331	0
0.674462	654	4	0	0.905353	0.012063	0.927013	0.884198	0
0.707795	650	3	1	0.901174	0.0123551	0.923263	0.879614	0
0.72328	646	2	0	0.898384	0.0125482	0.920753	0.876559	0
0.774462	644	1	0	0.896989	0.012644	0.919496	0.875033	0
0.789032	643	1	0	0.895594	0.0127394	0.918238	0.873509	0
0.807795	642	1	0	0.894199	0.0128345	0.916978	0.871986	0
0.854785	641	1	0	0.892804	0.0129291	0.915717	0.870464	0
0.920538	640	0	1	0.892804	0.0129291	0.915717	0.870464	0
0.941128	639	1	0	0.891407	0.0130236	0.914454	0.868941	0
0.974462	638	1	0	0.89001	0.0131177	0.913189	0.867419	0
0.986291	637	2	0	0.887215	0.0133048	0.910656	0.864378	0
1.00779	635	1	0	0.885818	0.0133979	0.909387	0.86286	0
1.01917	634	1	0	0.884421	0.0134905	0.908118	0.861342	0
1.04113	633	3	0	0.880229	0.0137665	0.904303	0.856797	0
1.04441	630	1	0	0.878832	0.0138579	0.903029	0.855283	0
1.05204	629	4	0	0.873243	0.0142203	0.897924	0.849241	0
1.07446	625	1	0	0.871846	0.0143101	0.896645	0.847733	0
1.08492	624	1	0	0.870449	0.0143997	0.895366	0.846226	0
1.10779	623	0	1	0.870449	0.0143997	0.895366	0.846226	0
1.11004	622	2	0	0.86765	0.0145787	0.8928	0.843209	0
1.1178	620	1	0	0.866251	0.0146678	0.891515	0.841702	0
1.14113	619	2	0	0.863452	0.0148452	0.888944	0.838691	0
1.17446	617	2	0	0.860653	0.0150217	0.886369	0.835683	0
1.18355	615	2	0	0.857854	0.0151973	0.883791	0.832679	0
1.20779	613	3	0	0.853656	0.015459	0.879917	0.828179	0
1.21643	610	1	0	0.852256	0.0155458	0.878624	0.82668	0
1.24113	609	2	0	0.849457	0.0157188	0.876035	0.823686	0
1.2493	607	0	1	0.849457	0.0157188	0.876035	0.823686	0
1.27446	606	1	0	0.848056	0.0158054	0.874738	0.822187	0
1.30779	605	4	0	0.842449	0.0161496	0.869541	0.816201	0
1.37446	601	2	0	0.839645	0.0163207	0.866938	0.813212	0
1.38081	599	1	0	0.838244	0.016406	0.865635	0.811718	0
1.41368	598	1	1	0.836842	0.0164912	0.864332	0.810226	0
1.44113	596	1	0	0.835438	0.0165764	0.863026	0.808731	0
1.47446	595	1	0	0.834034	0.0166616	0.861719	0.807237	0
1.47944	594	1	1	0.832629	0.0167465	0.860412	0.805744	0
1.51231	592	3	0	0.82841	0.0170015	0.85648	0.80126	0
1.54113	589	1	0	0.827004	0.0170862	0.855168	0.799767	0
1.57446	588	1	0	0.825597	0.0171708	0.853855	0.798275	0
1.61094	587	3	0	0.821378	0.0174237	0.849912	0.793801	0
1.64382	584	1	1	0.819971	0.0175078	0.848597	0.792312	0
1.67446	582	1	0	0.818562	0.0175921	0.847278	0.79082	0
1.70779	581	4	0	0.812927	0.017928	0.841999	0.784858	0
1.74113	577	1	0	0.811518	0.0180117	0.840678	0.783369	0
1.77446	576	4	0	0.805882	0.0183456	0.835387	0.77742	0
1.84108	572	2	0	0.803065	0.0185121	0.832737	0.774449	0
1.84113	570	3	0	0.798838	0.0187611	0.828759	0.769997	0
1.87446	567	1	0	0.797429	0.018844	0.827432	0.768515	0
1.90683	566	0	1	0.797429	0.018844	0.827432	0.768515	0
1.90779	565	2	0	0.794606	0.0190101	0.824771	0.765545	0
1.9397	563	1	0	0.793195	0.019093	0.82344	0.764061	0
1.97258	562	1	0	0.791784	0.0191759	0.822108	0.762577	0
1.99601	561	1	0	0.790372	0.0192587	0.820776	0.761095	0
2.00546	560	0	1	0.790372	0.0192587	0.820776	0.761095	0
2.00779	559	1	0	0.788958	0.0193418	0.819441	0.759609	0
2.04113	558	1	0	0.787544	0.0194248	0.818106	0.758125	0
2.07121	557	2	0	0.784717	0.0195906	0.815433	0.755157	0
2.07446	555	1	0	0.783303	0.0196734	0.814096	0.753674	0
2.09445	554	1	0	0.781889	0.0197562	0.812758	0.752192	0
2.12726	553	1	0	0.780475	0.0198389	0.81142	0.75071	0
2.13696	552	1	0	0.779061	0.0199216	0.810082	0.749228	0
2.14113	551	1	0	0.777647	0.0200043	0.808742	0.747747	0
2.19289	550	1	0	0.776233	0.0200869	0.807403	0.746267	0
2.20272	549	1	0	0.774819	0.0201694	0.806062	0.744787	0
2.24113	548	1	0	0.773405	0.020252	0.804722	0.743308	0
2.26847	547	1	0	0.771991	0.0203345	0.80338	0.741829	0
2.27446	546	1	0	0.770578	0.0204169	0.802039	0.740351	0
2.30779	545	1	0	0.769164	0.0204994	0.800696	0.738873	0
2.35696	544	1	0	0.76775	0.0205818	0.799354	0.737395	0
2.37446	543	1	0	0.766336	0.0206642	0.79801	0.735919	0
2.40779	542	4	0	0.76068	0.0209935	0.792632	0.730016	0
2.42259	538	1	0	0.759266	0.0210757	0.791287	0.728542	0
2.44113	537	6	0	0.750783	0.0215691	0.783203	0.719705	0
2.46573	531	3	0	0.746541	0.0218158	0.779154	0.715293	0
2.50779	528	1	0	0.745127	0.021898	0.777804	0.713824	0
2.56436	527	0	1	0.745127	0.021898	0.777804	0.713824	0
2.57446	526	1	0	0.743711	0.0219805	0.776451	0.712351	0
2.59723	525	1	0	0.742294	0.0220631	0.775097	0.710879	0
2.60779	524	4	0	0.736628	0.0223933	0.769678	0.704996	0
2.67446	520	2	0	0.733795	0.0225584	0.766966	0.702058	0
2.69586	518	1	0	0.732378	0.0226411	0.76561	0.700589	0
2.70779	517	1	0	0.730961	0.0227237	0.764253	0.69912	0
2.72874	516	1	0	0.729545	0.0228063	0.762895	0.697653	0
2.74113	515	2	0	0.726712	0.0229717	0.760179	0.694718	0
2.77446	513	2	0	0.723878	0.0231372	0.757461	0.691785	0
2.79449	511	1	0	0.722462	0.0232199	0.756101	0.690319	0
2.80779	510	2	0	0.719629	0.0233856	0.75338	0.687389	0
2.86024	508	0	1	0.719629	0.0233856	0.75338	0.687389	0
2.87446	507	1	0	0.718209	0.0234688	0.752017	0.685921	0
2.89312	506	1	0	0.71679	0.023552	0.750653	0.684454	0
2.90779	505	1	0	0.71537	0.0236353	0.749289	0.682987	0
2.94113	504	1	0	0.713951	0.0237186	0.747924	0.681521	0
2.97446	503	1	0	0.712532	0.0238019	0.746559	0.680055	0
3.00779	502	1	0	0.711112	0.0238853	0.745194	0.678589	0
3.01324	501	1	0	0.709693	0.0239687	0.743828	0.677124	0
3.0575	500	0	1	0.709693	0.0239687	0.743828	0.677124	0
3.07446	499	1	0	0.708271	0.0240525	0.74246	0.675656	0
3.07886	498	1	0	0.706848	0.0241363	0.74109	0.674189	0
3.09038	497	2	1	0.704004	0.0243042	0.738351	0.671255	0
3.17446	494	2	0	0.701154	0.0244729	0.735605	0.668316	0
3.20779	492	1	0	0.699729	0.0245573	0.734231	0.666847	0
3.21012	491	1	0	0.698304	0.0246418	0.732857	0.665379	0
3.22188	490	1	0	0.696878	0.0247263	0.731483	0.663911	0
3.25476	489	2	1	0.694028	0.0248956	0.728733	0.660976	0
3.27446	486	1	1	0.6926	0.0249806	0.727355	0.659506	0
3.27575	484	1	1	0.691169	0.0250661	0.725973	0.658034	0
3.30779	482	1	0	0.689735	0.025152	0.724589	0.656558	0
3.32051	481	1	0	0.688301	0.025238	0.723205	0.655083	0
3.34113	480	2	1	0.685433	0.0254101	0.720434	0.652133	0
3.37446	477	1	0	0.683996	0.0254966	0.719046	0.650655	0
3.44113	476	1	0	0.682559	0.0255832	0.717657	0.649178	0
3.54113	475	1	0	0.681122	0.0256698	0.716268	0.647702	0
3.58352	474	1	0	0.679686	0.0257565	0.714878	0.646225	0
3.60779	473	1	0	0.678249	0.0258434	0.713488	0.644749	0
3.64928	472	2	0	0.675375	0.0260172	0.710707	0.641799	0
3.67446	470	1	0	0.673938	0.0261042	0.709316	0.640324	0
3.68215	469	0	1	0.673938	0.0261042	0.709316	0.640324	0
3.70233	468	1	0	0.672498	0.0261917	0.707922	0.638846	0
3.71503	467	1	0	0.671058	0.0262793	0.706527	0.637369	0
3.7479	466	2	0	0.668177	0.0264547	0.703737	0.634415	0
3.80779	464	3	0	0.663857	0.0267185	0.699548	0.629988	0
3.81366	461	1	1	0.662417	0.0268066	0.698151	0.628512	0
3.90779	459	2	0	0.659531	0.0269838	0.695351	0.625556	0
3.94516	457	0	1	0.659531	0.0269838	0.695351	0.625556	0
3.97804	456	0	1	0.659531	0.0269838	0.695351	0.625556	0
4.04113	455	3	0	0.655182	0.0272528	0.69113	0.621104	0
4.04379	452	0	1	0.655182	0.0272528	0.69113	0.621104	0
4.10779	451	1	0	0.65373	0.027343	0.68972	0.619618	0
4.14113	450	1	0	0.652277	0.0274334	0.688309	0.618131	0
4.1753	449	1	1	0.650824	0.0275238	0.686898	0.616645	0
4.20779	447	1	0	0.649368	0.0276148	0.685483	0.615156	0
4.20817	446	0	1	0.649368	0.0276148	0.685483	0.615156	0
4.24105	445	1	0	0.647909	0.0277063	0.684065	0.613664	0
4.30779	444	2	0	0.64499	0.0278896	0.681229	0.61068	0
4.33968	442	1	0	0.643531	0.0279814	0.67981	0.609189	0
4.40543	441	1	0	0.642072	0.0280734	0.678391	0.607698	0
4.43831	440	0	1	0.642072	0.0280734	0.678391	0.607698	0
4.47118	439	0	1	0.642072	0.0280734	0.678391	0.607698	0
4.50779	438	1	0	0.640606	0.0281663	0.676965	0.6062	0
4.54113	437	1	0	0.63914	0.0282593	0.675539	0.604702	0
4.56981	436	1	0	0.637674	0.0283524	0.674113	0.603205	0
4.60269	435	1	0	0.636208	0.0284457	0.672686	0.601709	0
4.63557	434	1	0	0.634742	0.0285391	0.671259	0.600212	0
4.65393	433	1	0	0.633276	0.0286326	0.669831	0.598717	0
4.74113	432	2	0	0.630345	0.02882	0.666975	0.595726	0
4.79995	430	1	0	0.628879	0.0289139	0.665547	0.594231	0
4.84113	429	1	0	0.627413	0.0290079	0.664118	0.592737	0
4.8657	428	2	1	0.624481	0.0291963	0.661258	0.589749	0
4.87446	425	1	0	0.623012	0.0292912	0.659825	0.588252	0
4.89858	424	1	0	0.621542	0.0293863	0.658392	0.586755	0
4.94113	423	1	0	0.620073	0.0294814	0.656958	0.585259	0
5.00779	422	1	0	0.618603	0.0295767	0.655523	0.583763	0
5.03008	421	1	1	0.617134	0.0296722	0.654089	0.582268	0
5.06296	419	1	0	0.615661	0.0297682	0.65265	0.580769	0
5.10779	418	1	0	0.614188	0.0298644	0.651212	0.57927	0
5.11332	417	1	0	0.612716	0.0299608	0.649773	0.577772	0
5.17446	416	1	0	0.611243	0.0300573	0.648334	0.576274	0
5.17895	415	1	0	0.60977	0.030154	0.646894	0.574776	0
5.19446	414	1	0	0.608297	0.0302508	0.645454	0.573279	0
5.20779	413	1	0	0.606824	0.0303478	0.644013	0.571782	0
5.29309	412	1	0	0.605351	0.0304449	0.642572	0.570286	0
5.32597	411	1	1	0.603878	0.0305422	0.641131	0.56879	0
5.34113	409	1	0	0.602402	0.0306402	0.639687	0.56729	0
5.35885	408	2	0	0.599449	0.0308366	0.636796	0.564292	0
5.37446	406	1	0	0.597972	0.030935	0.63535	0.562794	0
5.40779	405	2	0	0.595019	0.0311324	0.632457	0.559798	0
5.44113	403	4	0	0.589114	0.0315294	0.626667	0.55381	0
5.52323	399	2	0	0.586161	0.031729	0.62377	0.550819	0
5.54113	397	1	0	0.584684	0.0318291	0.622321	0.549324	0
5.5561	396	1	1	0.583208	0.0319294	0.620871	0.547829	0
5.64113	394	1	1	0.581727	0.0320304	0.619418	0.54633	0
5.70779	392	1	0	0.580243	0.032132	0.617961	0.544828	0
5.81911	391	0	1	0.580243	0.032132	0.617961	0.544828	0
5.88487	390	1	0	0.578756	0.0322344	0.6165	0.543322	0
5.91774	389	1	0	0.577268	0.0323371	0.615039	0.541816	0
5.95062	388	0	1	0.577268	0.0323371	0.615039	0.541816	0
5.97446	387	0	1	0.577268	0.0323371	0.615039	0.541816	0
6.06492	386	1	0	0.575772	0.0324409	0.613571	0.540303	0
6.115	385	1	0	0.574277	0.032545	0.612102	0.538789	0
6.14113	384	1	0	0.572781	0.0326493	0.610633	0.537276	0
6.17446	383	1	0	0.571286	0.0327538	0.609163	0.535764	0
6.20779	382	1	0	0.56979	0.0328585	0.607693	0.534252	0
6.24113	381	1	0	0.568295	0.0329635	0.606223	0.53274	0
6.24651	380	1	1	0.566799	0.0330686	0.604752	0.531228	0
6.30779	378	1	0	0.5653	0.0331746	0.603277	0.529713	0
6.34113	377	1	0	0.5638	0.0332807	0.601802	0.528198	0
6.41089	376	1	0	0.562301	0.0333871	0.600327	0.526683	0
6.44113	375	0	1	0.562301	0.0333871	0.600327	0.526683	0
6.44376	374	1	0	0.560797	0.0334943	0.598848	0.525165	0
6.47446	373	1	0	0.559294	0.0336017	0.597368	0.523647	0
6.47664	372	0	1	0.559294	0.0336017	0.597368	0.523647	0
6.52431	371	1	0	0.557786	0.0337099	0.595884	0.522124	0
6.54113	370	1	0	0.556279	0.0338184	0.5944	0.520602	0
6.60779	369	1	0	0.554771	0.0339271	0.592915	0.519081	0
6.70678	368	0	1	0.554771	0.0339271	0.592915	0.519081	0
6.72119	367	1	0	0.55326	0.0340366	0.591427	0.517556	0
6.80779	366	1	0	0.551748	0.0341464	0.589938	0.51603	0
6.90779	365	1	0	0.550236	0.0342564	0.588448	0.514506	0
6.93691	364	1	0	0.548725	0.0343667	0.586959	0.512981	0
7.04113	363	1	0	0.547213	0.0344773	0.585469	0.511457	0
7.06842	362	0	1	0.547213	0.0344773	0.585469	0.511457	0
7.14113	361	1	0	0.545697	0.0345887	0.583974	0.509929	0
7.39718	360	2	1	0.542666	0.0348123	0.580984	0.506874	0
7.40779	357	0	1	0.542666	0.0348123	0.580984	0.506874	0
7.43006	356	0	1	0.542666	0.0348123	0.580984	0.506874	0
7.44113	355	2	0	0.539608	0.0350408	0.57797	0.503793	0
7.47446	353	3	0	0.535022	0.0353855	0.573446	0.499174	0
7.50779	350	1	0	0.533494	0.035501	0.571937	0.497635	0
7.62731	349	1	1	0.531965	0.0356168	0.570427	0.496096	0
7.67279	347	1	0	0.530432	0.0357335	0.568913	0.494554	0
7.72594	346	1	0	0.528899	0.0358506	0.567399	0.493011	0
7.7917	345	1	0	0.527366	0.0359679	0.565885	0.491469	0
7.85745	344	0	1	0.527366	0.0359679	0.565885	0.491469	0
7.9232	343	0	1	0.527366	0.0359679	0.565885	0.491469	0
8.04113	342	1	0	0.525824	0.0360869	0.564362	0.489918	0
8.05471	341	1	0	0.524282	0.0362062	0.562838	0.488367	0
8.07446	340	1	0	0.52274	0.0363258	0.561315	0.486816	0
8.08758	339	0	2	0.52274	0.0363258	0.561315	0.486816	0
8.10779	337	1	0	0.521189	0.0364472	0.559782	0.485256	0
8.14113	336	1	0	0.519638	0.0365688	0.558249	0.483697	0
8.25196	335	0	1	0.519638	0.0365688	0.558249	0.483697	0
8.28484	334	0	1	0.519638	0.0365688	0.558249	0.483697	0
8.31772	333	0	1	0.519638	0.0365688	0.558249	0.483697	0
8.44922	332	1	0	0.518073	0.0366931	0.556703	0.482122	0
8.47446	331	0	1	0.518073	0.0366931	0.556703	0.482122	0
8.51498	330	0	1	0.518073	0.0366931	0.556703	0.482122	0
8.54785	329	0	2	0.518073	0.0366931	0.556703	0.482122	0
8.60779	327	1	0	0.516488	0.0368207	0.55514	0.480528	0
8.71223	326	0	1	0.516488	0.0368207	0.55514	0.480528	0
8.74511	325	2	1	0.51331	0.0370785	0.552002	0.47733	0
8.77799	322	1	2	0.511716	0.0372087	0.550428	0.475726	0
8.95253	319	2	0	0.508507	0.0374735	0.547261	0.472498	0
9.00812	317	1	0	0.506903	0.0376065	0.545677	0.470885	0
9.10675	316	1	0	0.505299	0.0377398	0.544093	0.469272	0
9.10779	315	1	0	0.503695	0.0378735	0.542507	0.467659	0
9.13963	314	1	1	0.502091	0.0380076	0.540922	0.466048	0
9.14113	312	1	0	0.500482	0.038143	0.539331	0.464431	0
9.1725	311	2	0	0.497263	0.0384148	0.536148	0.461198	0
9.17446	309	1	0	0.495654	0.0385513	0.534556	0.459583	0
9.34113	308	1	0	0.494045	0.0386882	0.532964	0.457967	0
9.41192	307	1	0	0.492435	0.0388256	0.531371	0.456353	0
9.43551	306	0	1	0.492435	0.0388256	0.531371	0.456353	0
9.57446	305	1	0	0.490821	0.0389642	0.529772	0.454733	0
9.59989	304	0	1	0.490821	0.0389642	0.529772	0.454733	0
9.84113	303	0	1	0.490821	0.0389642	0.529772	0.454733	0
9.86291	302	0	1	0.490821	0.0389642	0.529772	0.454733	0
9.90779	301	1	0	0.48919	0.0391061	0.528159	0.453096	0
9.92866	300	0	2	0.48919	0.0391061	0.528159	0.453096	0
9.94113	298	1	0	0.487549	0.0392503	0.526536	0.451448	0
10.0411	297	1	0	0.485907	0.0393949	0.524912	0.449801	0
10.1259	296	1	0	0.484265	0.03954	0.523287	0.448154	0
10.1917	295	1	0	0.482624	0.0396855	0.521662	0.446507	0
10.2078	294	1	0	0.480982	0.0398315	0.520036	0.444861	0
10.2574	293	1	0	0.479341	0.039978	0.51841	0.443216	0
10.3889	292	0	1	0.479341	0.039978	0.51841	0.443216	0
10.4547	291	1	0	0.477693	0.0401259	0.516779	0.441564	0
10.6191	290	1	0	0.476046	0.0402743	0.515146	0.439914	0
10.7506	289	0	1	0.476046	0.0402743	0.515146	0.439914	0
10.8078	288	1	0	0.474393	0.0404242	0.513509	0.438258	0
10.9149	287	1	0	0.47274	0.0405746	0.51187	0.436602	0
10.9411	286	0	1	0.47274	0.0405746	0.51187	0.436602	0
11.0411	285	1	0	0.471082	0.0407266	0.510226	0.43494	0
11.2411	284	1	0	0.469423	0.0408791	0.508582	0.433279	0
11.2766	283	1	0	0.467764	0.041032	0.506936	0.431619	0
11.3078	282	0	1	0.467764	0.041032	0.506936	0.431619	0
11.3151	281	1	0	0.4661	0.0411866	0.505285	0.429953	0
11.3752	280	1	0	0.464435	0.0413417	0.503634	0.428287	0
11.4464	279	1	0	0.46277	0.0414974	0.501982	0.426622	0
11.5396	278	1	1	0.461106	0.0416535	0.500329	0.424957	0
11.5411	276	1	0	0.459435	0.0418114	0.498671	0.423286	0
11.5725	275	0	1	0.459435	0.0418114	0.498671	0.423286	0
11.6411	274	1	0	0.457758	0.041971	0.497006	0.421609	0
11.6711	273	1	0	0.456081	0.0421311	0.495341	0.419933	0
11.7078	272	1	0	0.454405	0.0422918	0.493675	0.418258	0
11.7411	271	1	0	0.452728	0.042453	0.492009	0.416583	0
11.8745	270	1	0	0.451051	0.0426149	0.490343	0.414908	0
11.9078	269	1	0	0.449374	0.0427773	0.488675	0.413234	0
11.9386	268	1	0	0.447698	0.0429404	0.487007	0.411561	0
12.0042	267	1	0	0.446021	0.043104	0.485339	0.409888	0
12.0745	266	1	0	0.444344	0.0432683	0.48367	0.408215	0
12.1411	265	0	1	0.444344	0.0432683	0.48367	0.408215	0
12.1745	264	1	0	0.442661	0.0434344	0.481995	0.406537	0
12.2078	263	2	0	0.439295	0.0437685	0.478643	0.403181	0
12.2411	261	1	0	0.437612	0.0439365	0.476966	0.401504	0
12.3324	260	1	0	0.435928	0.0441052	0.475289	0.399828	0
12.3652	259	1	0	0.434245	0.0442745	0.473611	0.398152	0
12.4411	258	0	1	0.434245	0.0442745	0.473611	0.398152	0
12.493	257	1	0	0.432556	0.0444458	0.471926	0.396469	0
12.4964	256	0	1	0.432556	0.0444458	0.471926	0.396469	0
12.6745	255	1	0	0.430859	0.0446192	0.470235	0.39478	0
12.6903	254	1	0	0.429163	0.0447932	0.468544	0.393092	0
12.9078	253	1	0	0.427467	0.044968	0.466852	0.391404	0
12.9204	252	1	0	0.42577	0.0451434	0.465159	0.389717	0
12.9745	251	1	0	0.424074	0.0453196	0.463466	0.38803	0
13.1078	250	1	0	0.422378	0.0454965	0.461772	0.386344	0
13.2745	249	1	0	0.420682	0.0456741	0.460078	0.384659	0
13.4078	248	1	0	0.418985	0.0458524	0.458383	0.382974	0
13.5451	247	1	0	0.417289	0.0460316	0.456687	0.381289	0
13.6437	246	1	0	0.415593	0.0462114	0.454991	0.379606	0
13.6766	245	1	0	0.413896	0.0463921	0.453295	0.377922	0
13.7078	244	1	0	0.4122	0.0465735	0.451597	0.37624	0
13.7411	243	1	0	0.410504	0.0467557	0.4499	0.374558	0
13.7745	242	1	0	0.408807	0.0469387	0.448201	0.372876	0
13.8409	241	1	0	0.407111	0.0471225	0.446502	0.371195	0
13.8745	240	1	0	0.405415	0.0473071	0.444803	0.369515	0
13.9067	239	1	0	0.403719	0.0474926	0.443103	0.367835	0
13.9411	238	2	0	0.400326	0.047866	0.439701	0.364477	0
14.1078	236	1	0	0.39863	0.048054	0.437999	0.362799	0
14.1411	235	1	0	0.396933	0.0482428	0.436297	0.361121	0
14.2411	234	1	0	0.395237	0.0484325	0.434594	0.359444	0
14.2683	233	2	0	0.391844	0.0488146	0.431186	0.356092	0
14.4652	231	1	0	0.390148	0.049007	0.429481	0.354417	0
14.4745	230	1	0	0.388452	0.0492004	0.427776	0.352743	0
14.5313	229	2	0	0.385059	0.0495898	0.424364	0.349395	0
14.6411	227	0	1	0.385059	0.0495898	0.424364	0.349395	0
14.6745	226	1	0	0.383355	0.0497877	0.42265	0.347714	0
14.6957	225	1	0	0.381652	0.0499866	0.420936	0.346034	0
14.7078	224	1	0	0.379948	0.0501864	0.419221	0.344354	0
14.8078	223	1	0	0.378244	0.0503873	0.417505	0.342675	0
14.8601	222	1	0	0.37654	0.0505891	0.415789	0.340996	0
14.9259	221	0	1	0.37654	0.0505891	0.415789	0.340996	0
15.0078	220	2	0	0.373117	0.0509996	0.412341	0.337625	0
15.0745	218	1	0	0.371406	0.0512064	0.410616	0.33594	0
15.1215	217	0	1	0.371406	0.0512064	0.410616	0.33594	0
15.1411	216	1	0	0.369686	0.0514163	0.408883	0.334247	0
15.1889	215	1	0	0.367967	0.0516272	0.407149	0.332555	0
15.2411	214	0	1	0.367967	0.0516272	0.407149	0.332555	0
15.3411	213	1	0	0.366239	0.0518412	0.405408	0.330855	0
15.3861	212	0	1	0.366239	0.0518412	0.405408	0.330855	0
15.4411	211	1	0	0.364503	0.0520584	0.403658	0.329147	0
15.5505	210	0	1	0.364503	0.0520584	0.403658	0.329147	0
15.6078	209	0	1	0.364503	0.0520584	0.403658	0.329147	0
15.6491	208	1	0	0.362751	0.052281	0.401893	0.327421	0
15.682	207	0	1	0.362751	0.052281	0.401893	0.327421	0
15.8411	206	0	1	0.362751	0.052281	0.401893	0.327421	0
15.9411	205	1	0	0.360981	0.0525092	0.400111	0.325678	0
15.945	204	1	0	0.359212	0.0527386	0.398329	0.323936	0
16.0437	203	0	1	0.359212	0.0527386	0.398329	0.323936	0
16.1078	202	0	1	0.359212	0.0527386	0.398329	0.323936	0
16.1745	201	1	0	0.357425	0.052974	0.39653	0.322176	0
16.27	200	1	0	0.355638	0.0532106	0.394731	0.320417	0
16.2745	199	0	1	0.355638	0.0532106	0.394731	0.320417	0
16.3028	198	1	0	0.353842	0.0534509	0.392922	0.318648	0
16.3067	197	1	0	0.352045	0.0536927	0.391113	0.31688	0
16.8745	196	0	1	0.352045	0.0536927	0.391113	0.31688	0
17.0745	195	0	1	0.352045	0.0536927	0.391113	0.31688	0
17.1078	194	0	1	0.352045	0.0536927	0.391113	0.31688	0
17.2078	193	0	1	0.352045	0.0536927	0.391113	0.31688	0
17.3745	192	0	1	0.352045	0.0536927	0.391113	0.31688	0
17.4745	191	1	0	0.350202	0.0539487	0.38926	0.315063	0
17.5231	190	0	1	0.350202	0.0539487	0.38926	0.315063	0
17.5411	189	1	0	0.348349	0.0542089	0.387398	0.313236	0
17.5745	188	1	0	0.346496	0.0544706	0.385535	0.311411	0
17.6745	187	0	1	0.346496	0.0544706	0.385535	0.311411	0
17.7138	186	1	0	0.344634	0.0547367	0.383663	0.309575	0
17.7745	185	1	0	0.342771	0.0550044	0.381789	0.30774	0
17.8078	184	1	0	0.340908	0.0552737	0.379915	0.305906	0
17.8411	183	1	0	0.339045	0.0555446	0.378039	0.304073	0
17.9834	182	1	0	0.337182	0.0558172	0.376163	0.30224	0
18.0745	181	1	0	0.335319	0.0560915	0.374286	0.300409	0
18.1745	180	1	1	0.333456	0.0563675	0.372408	0.298579	0
18.2135	178	0	2	0.333456	0.0563675	0.372408	0.298579	0
18.3701	176	1	0	0.331562	0.0566548	0.370501	0.296715	0
18.4108	175	0	1	0.331562	0.0566548	0.370501	0.296715	0
18.5423	174	0	1	0.331562	0.0566548	0.370501	0.296715	0
18.5745	173	0	1	0.331562	0.0566548	0.370501	0.296715	0
18.6409	172	0	1	0.331562	0.0566548	0.370501	0.296715	0
19.0264	171	1	0	0.329623	0.0569575	0.368552	0.294805	0
19.134	170	1	1	0.327684	0.0572623	0.366603	0.292896	0
19.1411	168	1	0	0.325733	0.0575727	0.364643	0.290975	0
19.3078	167	0	1	0.325733	0.0575727	0.364643	0.290975	0
19.6272	166	1	1	0.323771	0.0578889	0.362671	0.289043	0
19.6929	164	1	0	0.321797	0.0582111	0.360687	0.287099	0
19.8411	163	1	0	0.319822	0.0585355	0.358703	0.285157	0
19.8573	162	1	0	0.317848	0.058862	0.356717	0.283215	0
20.2078	161	0	1	0.317848	0.058862	0.356717	0.283215	0
20.2518	160	0	1	0.317848	0.058862	0.356717	0.283215	0
20.2847	159	0	1	0.317848	0.058862	0.356717	0.283215	0
20.3505	158	0	1	0.317848	0.058862	0.356717	0.283215	0
20.482	157	0	1	0.317848	0.058862	0.356717	0.283215	0
20.503	156	1	0	0.315811	0.0592123	0.354673	0.281207	0
20.5148	155	0	2	0.315811	0.0592123	0.354673	0.281207	0
20.5806	153	0	1	0.315811	0.0592123	0.354673	0.281207	0
20.7078	152	1	0	0.313733	0.0595791	0.352593	0.279156	0
20.745	151	0	2	0.313733	0.0595791	0.352593	0.279156	0
20.7655	149	1	0	0.311628	0.0599584	0.350487	0.277076	0
20.8411	148	0	1	0.311628	0.0599584	0.350487	0.277076	0
20.8436	147	0	1	0.311628	0.0599584	0.350487	0.277076	0
20.8765	146	0	1	0.311628	0.0599584	0.350487	0.277076	0
20.9751	145	0	2	0.311628	0.0599584	0.350487	0.277076	0
21.2052	143	0	2	0.311628	0.0599584	0.350487	0.277076	0
21.3078	141	1	0	0.309417	0.0603794	0.348289	0.274884	0
21.4078	140	1	0	0.307207	0.0608034	0.346089	0.272694	0
21.5011	139	0	1	0.307207	0.0608034	0.346089	0.272694	0
21.553	138	1	0	0.304981	0.0612369	0.343873	0.270488	0
21.6655	137	0	1	0.304981	0.0612369	0.343873	0.270488	0
21.7745	136	0	1	0.304981	0.0612369	0.343873	0.270488	0
21.797	135	1	0	0.302722	0.0616866	0.341627	0.268248	0
21.8957	134	1	0	0.300463	0.0621397	0.339378	0.26601	0
21.9614	133	0	1	0.300463	0.0621397	0.339378	0.26601	0
22.3745	132	1	0	0.298187	0.0626033	0.337114	0.263755	0
22.5203	131	1	0	0.29591	0.0630705	0.334847	0.261502	0
22.6745	130	0	1	0.29591	0.0630705	0.334847	0.261502	0
22.7411	129	0	1	0.29591	0.0630705	0.334847	0.261502	0
22.7504	128	1	0	0.293599	0.0635563	0.332547	0.259212	0
22.8162	127	0	1	0.293599	0.0635563	0.332547	0.259212	0
22.8411	126	0	1	0.293599	0.0635563	0.332547	0.259212	0
23.1411	125	0	1	0.293599	0.0635563	0.332547	0.259212	0
23.2411	124	0	1	0.293599	0.0635563	0.332547	0.259212	0
23.3093	123	0	1	0.293599	0.0635563	0.332547	0.259212	0
23.4411	122	1	0	0.291192	0.064087	0.330165	0.25682	0
23.5411	121	0	1	0.291192	0.064087	0.330165	0.25682	0
23.7038	120	1	0	0.288765	0.0646311	0.327763	0.254408	0
23.934	119	1	0	0.286339	0.0651797	0.325358	0.251999	0
23.9669	118	0	1	0.286339	0.0651797	0.325358	0.251999	0
24.5411	117	0	1	0.286339	0.0651797	0.325358	0.251999	0
24.7411	116	0	1	0.286339	0.0651797	0.325358	0.251999	0
24.8545	115	1	0	0.283849	0.0657622	0.322897	0.249523	0
24.8745	114	1	0	0.281359	0.0663498	0.320434	0.247049	0
25.0189	113	1	0	0.278869	0.0669426	0.317967	0.244579	0
25.1078	112	0	1	0.278869	0.0669426	0.317967	0.244579	0
25.1745	111	0	1	0.278869	0.0669426	0.317967	0.244579	0
25.3078	110	1	0	0.276334	0.0675627	0.31546	0.242061	0
25.3477	109	0	1	0.276334	0.0675627	0.31546	0.242061	0
25.4078	108	1	0	0.273775	0.0682001	0.312929	0.23952	0
25.6764	107	0	1	0.273775	0.0682001	0.312929	0.23952	0
25.8079	106	1	0	0.271193	0.0688556	0.310376	0.236956	0
25.8408	105	0	1	0.271193	0.0688556	0.310376	0.236956	0
25.8745	104	0	1	0.271193	0.0688556	0.310376	0.236956	0
26.1038	103	1	0	0.26856	0.0695434	0.307777	0.234339	0
26.1078	102	0	1	0.26856	0.0695434	0.307777	0.234339	0
26.3411	101	1	0	0.265901	0.0702516	0.305153	0.231697	0
26.3745	100	1	0	0.263242	0.0709669	0.302525	0.229059	0
26.4745	99	0	1	0.263242	0.0709669	0.302525	0.229059	0
26.4751	98	1	0	0.260555	0.0717042	0.299871	0.226394	0
26.5078	97	1	0	0.257869	0.0724492	0.297214	0.223733	0
27.0078	96	0	1	0.257869	0.0724492	0.297214	0.223733	0
27.1078	95	1	0	0.255155	0.0732179	0.294528	0.221045	0
27.4189	94	0	1	0.255155	0.0732179	0.294528	0.221045	0
27.5504	93	1	0	0.252411	0.0740118	0.291815	0.218328	0
27.7148	92	0	1	0.252411	0.0740118	0.291815	0.218328	0
27.912	91	0	1	0.252411	0.0740118	0.291815	0.218328	0
28.0411	90	1	0	0.249607	0.0748504	0.289047	0.215548	0
28.1078	89	0	1	0.249607	0.0748504	0.289047	0.215548	0
28.2745	88	0	1	0.249607	0.0748504	0.289047	0.215548	0
28.4078	87	1	0	0.246738	0.075738	0.286223	0.2127	0
28.5367	86	1	0	0.243869	0.0766358	0.283393	0.209857	0
29.133	85	1	0	0.241	0.0775442	0.280558	0.207019	0
29.2745	84	0	1	0.241	0.0775442	0.280558	0.207019	0
29.523	83	1	0	0.238096	0.0784858	0.277689	0.204148	0
29.7078	82	0	1	0.238096	0.0784858	0.277689	0.204148	0
29.7565	81	1	0	0.235157	0.0794629	0.274787	0.201242	0
30.0411	80	0	1	0.235157	0.0794629	0.274787	0.201242	0
30.1745	79	0	1	0.235157	0.0794629	0.274787	0.201242	0
30.575	78	1	0	0.232142	0.0805037	0.271818	0.198257	0
30.7081	77	1	0	0.229127	0.0815581	0.268843	0.195278	0
30.7745	76	0	1	0.229127	0.0815581	0.268843	0.195278	0
31.5078	75	0	1	0.229127	0.0815581	0.268843	0.195278	0
31.5284	74	1	0	0.226031	0.0826852	0.265796	0.192214	0
31.5745	73	0	1	0.226031	0.0826852	0.265796	0.192214	0
32.1202	72	0	1	0.226031	0.0826852	0.265796	0.192214	0
32.4078	71	0	1	0.226031	0.0826852	0.265796	0.192214	0
32.4818	70	0	1	0.226031	0.0826852	0.265796	0.192214	0
32.6745	69	0	1	0.226031	0.0826852	0.265796	0.192214	0
32.7745	68	1	0	0.222707	0.084002	0.262564	0.188899	0
33.1394	67	1	0	0.219383	0.0853374	0.259323	0.185594	0
33.3745	66	0	1	0.219383	0.0853374	0.259323	0.185594	0
33.6078	65	0	1	0.219383	0.0853374	0.259323	0.185594	0
33.9613	64	0	1	0.219383	0.0853374	0.259323	0.185594	0
33.9941	63	0	1	0.219383	0.0853374	0.259323	0.185594	0
34.3745	62	0	1	0.219383	0.0853374	0.259323	0.185594	0
34.3887	61	1	0	0.215786	0.0869235	0.255866	0.181984	0
34.5078	60	0	1	0.215786	0.0869235	0.255866	0.181984	0
34.6188	59	0	1	0.215786	0.0869235	0.255866	0.181984	0
35.3078	58	0	1	0.215786	0.0869235	0.255866	0.181984	0
35.8352	57	1	0	0.212	0.0887073	0.252258	0.178168	0
35.8745	56	0	1	0.212	0.0887073	0.252258	0.178168	0
36.0078	55	0	1	0.212	0.0887073	0.252258	0.178168	0
36.2208	54	0	1	0.212	0.0887073	0.252258	0.178168	0
37.1078	53	1	0	0.208	0.0907294	0.248481	0.174115	0
37.3147	52	0	1	0.208	0.0907294	0.248481	0.174115	0
37.3411	51	0	1	0.208	0.0907294	0.248481	0.174115	0
37.9411	50	0	1	0.208	0.0907294	0.248481	0.174115	0
38.2681	49	1	0	0.203756	0.093043	0.244516	0.16979	0
39.879	48	1	0	0.199511	0.0953953	0.240529	0.165488	0
40.3722	47	1	0	0.195266	0.0977896	0.236518	0.161208	0
40.7078	46	0	1	0.195266	0.0977896	0.236518	0.161208	0
40.7667	45	0	1	0.195266	0.0977896	0.236518	0.161208	0
40.9968	44	0	1	0.195266	0.0977896	0.236518	0.161208	0
41.6411	43	0	1	0.195266	0.0977896	0.236518	0.161208	0
41.8648	42	0	1	0.195266	0.0977896	0.236518	0.161208	0
42.0078	41	0	1	0.195266	0.0977896	0.236518	0.161208	0
42.5078	40	0	1	0.195266	0.0977896	0.236518	0.161208	0
42.9078	39	0	1	0.195266	0.0977896	0.236518	0.161208	0
43.0461	38	1	0	0.190127	0.101361	0.231912	0.155871	0
43.3414	37	0	1	0.190127	0.101361	0.231912	0.155871	0
44.3831	36	0	1	0.190127	0.101361	0.231912	0.155871	0
44.6461	35	1	0	0.184695	0.105425	0.227087	0.150216	0
45.2446	34	0	1	0.184695	0.105425	0.227087	0.150216	0
45.5071	33	0	1	0.184695	0.105425	0.227087	0.150216	0
45.9611	32	1	0	0.178923	0.110102	0.222017	0.144194	0
45.9665	31	0	1	0.178923	0.110102	0.222017	0.144194	0
46.1584	30	0	1	0.178923	0.110102	0.222017	0.144194	0
46.5858	29	1	0	0.172753	0.115559	0.216666	0.137741	0
46.6228	28	0	1	0.172753	0.115559	0.216666	0.137741	0
46.9803	27	1	0	0.166355	0.121567	0.211113	0.131087	0
47.1806	26	0	1	0.166355	0.121567	0.211113	0.131087	0
47.2104	25	0	1	0.166355	0.121567	0.211113	0.131087	0
48.0337	24	0	1	0.166355	0.121567	0.211113	0.131087	0
48.131	23	0	1	0.166355	0.121567	0.211113	0.131087	0
48.2963	22	0	1	0.166355	0.121567	0.211113	0.131087	0
48.6241	21	1	0	0.158434	0.130994	0.204809	0.122559	0
50.1693	20	1	0	0.150512	0.14068	0.198298	0.114241	0
51.0241	19	1	0	0.14259	0.150715	0.191592	0.106121	0
52.1078	18	0	1	0.14259	0.150715	0.191592	0.106121	0
52.2734	17	0	1	0.14259	0.150715	0.191592	0.106121	0
52.3745	16	0	1	0.14259	0.150715	0.191592	0.106121	0
52.8078	15	0	1	0.14259	0.150715	0.191592	0.106121	0
53.448	14	0	1	0.14259	0.150715	0.191592	0.106121	0
54.4104	13	0	1	0.14259	0.150715	0.191592	0.106121	0
55.6794	12	0	1	0.14259	0.150715	0.191592	0.106121	0
57.6411	11	1	0	0.129627	0.178342	0.183866	0.0913886	0
58.0411	10	0	1	0.129627	0.178342	0.183866	0.0913886	0
58.2898	9	0	1	0.129627	0.178342	0.183866	0.0913886	0
67.2078	8	0	1	0.129627	0.178342	0.183866	0.0913886	0
67.9883	7	0	1	0.129627	0.178342	0.183866	0.0913886	0
68.0078	6	1	0	0.108023	0.255224	0.17814	0.0655041	0
85.1826	5	0	1	0.108023	0.255224	0.17814	0.0655041	0
91.9223	4	1	0	0.0810171	0.385321	0.17241	0.0380707	0
95.5078	3	0	1	0.0810171	0.385321	0.17241	0.0380707	0
96.2411	2	0	1	0.0810171	0.385321	0.17241	0.0380707	0
113.825	1	0	1	0.0810171	0.385321	0.17241	0.0380707	0
0.289693	48	1	0	0.979167	0.0210538	1	0.939584	1
0.427393	47	1	0	0.958333	0.0300965	1	0.903438	1
0.541128	46	1	0	0.9375	0.0372678	1	0.871463	1
1.24113	45	1	0	0.916667	0.0435194	0.998287	0.84172	1
1.44656	44	1	0	0.895833	0.0492187	0.986557	0.813452	1
2.16008	43	1	0	0.875	0.0545545	0.973744	0.786269	1
2.17446	42	1	0	0.854167	0.0596398	0.960082	0.759936	1
2.50779	41	1	0	0.833333	0.0645497	0.945722	0.734301	1
2.56436	40	1	0	0.8125	0.0693375	0.930773	0.709256	1
2.64113	39	0	1	0.8125	0.0693375	0.930773	0.709256	1
3.74113	38	1	0	0.791118	0.0742895	0.915117	0.683921	1
4.37446	37	1	0	0.769737	0.0791813	0.898962	0.659087	1
4.8657	36	0	1	0.769737	0.0791813	0.898962	0.659087	1
5.20779	35	1	0	0.747744	0.0843209	0.882119	0.633839	1
5.76959	34	1	0	0.725752	0.0894499	0.864825	0.609043	1
5.78624	33	1	0	0.703759	0.0945952	0.847118	0.584662	1
6.01637	32	0	1	0.703759	0.0945952	0.847118	0.584662	1
7.19992	31	1	0	0.681057	0.100118	0.828713	0.559711	1
7.26567	30	0	1	0.681057	0.100118	0.828713	0.559711	1
7.49581	29	0	1	0.681057	0.100118	0.828713	0.559711	1
7.80779	28	1	0	0.656734	0.106519	0.809205	0.532992	1
8.05471	27	1	0	0.632411	0.113008	0.789208	0.506765	1
8.21909	26	0	1	0.632411	0.113008	0.789208	0.506765	1
8.60779	25	1	0	0.607114	0.120156	0.768329	0.479726	1
9.28067	24	1	0	0.581818	0.127472	0.746949	0.453193	1
9.46839	23	0	1	0.581818	0.127472	0.746949	0.453193	1
9.50127	22	1	0	0.555371	0.135696	0.724584	0.425675	1
14.0411	21	1	0	0.528925	0.144203	0.701681	0.398702	1
15.5078	20	1	0	0.502479	0.153056	0.678265	0.372252	1
15.6163	19	0	1	0.502479	0.153056	0.678265	0.372252	1
15.6411	18	1	0	0.474563	0.163383	0.653682	0.344526	1
16.8078	17	1	0	0.446648	0.174271	0.6285	0.317413	1
17.4185	16	1	0	0.418732	0.185842	0.602734	0.290903	1
19.397	15	0	1	0.418732	0.185842	0.602734	0.290903	1
22.4217	14	1	0	0.388823	0.200079	0.575519	0.26269	1
25.7204	13	0	1	0.388823	0.200079	0.575519	0.26269	1
25.7411	12	0	1	0.388823	0.200079	0.575519	0.26269	1
27.6745	11	0	1	0.388823	0.200079	0.575519	0.26269	1
27.8533	10	1	0	0.349941	0.226148	0.545119	0.224645	1
28.6353	9	1	0	0.311058	0.255013	0.512754	0.188701	1
30.9745	8	0	1	0.311058	0.255013	0.512754	0.188701	1
32.0745	7	0	1	0.311058	0.255013	0.512754	0.188701	1
33.8078	6	0	1	0.311058	0.255013	0.512754	0.188701	1
36.4745	5	0	1	0.311058	0.255013	0.512754	0.188701	1
36.9411	4	0	1	0.311058	0.255013	0.512754	0.188701	1
47.6411	3	0	1	0.311058	0.255013	0.512754	0.188701	1
53.6542	2	0	1	0.311058	0.255013	0.512754	0.188701	1
59.2078	1	1	0	0	Inf			1

## Sheet: SuppFig5_SevereIMC
time	n.risk	n.event	n.censor	surv	std.err	upper	lower	strata
2.22045e-15	720	1	0	0.998611	0.00138985	1	0.995895	0
0.0271825	719	2	0	0.995833	0.00241065	1	0.991139	0
0.0328764	717	0	1	0.995833	0.00241065	1	0.991139	0
0.0599962	716	2	0	0.993052	0.00311824	0.999139	0.987001	0
0.0657527	714	3	0	0.988879	0.00395385	0.996572	0.981246	0
0.0744616	711	1	0	0.987488	0.00419689	0.995645	0.979399	0
0.09281	710	1	0	0.986098	0.00442724	0.994691	0.977578	0
0.0986291	709	2	0	0.983316	0.00485699	0.992721	0.974	0
0.107795	707	2	0	0.980534	0.00525385	0.990683	0.970489	0
0.131505	705	1	0	0.979143	0.00544222	0.989643	0.968755	0
0.141128	704	4	0	0.97358	0.00614285	0.985373	0.961929	0
0.207795	700	3	0	0.969408	0.00662446	0.982076	0.956902	0
0.230134	697	1	0	0.968017	0.00677826	0.980963	0.955242	0
0.241128	696	3	0	0.963844	0.00722251	0.977585	0.950296	0
0.263011	693	4	1	0.958281	0.00778087	0.973007	0.943778	0
0.274462	688	2	0	0.955495	0.00804858	0.970688	0.940541	0
0.295887	686	1	0	0.954102	0.00817971	0.969522	0.938928	0
0.307795	685	2	0	0.951317	0.00843697	0.967179	0.935715	0
0.341128	683	1	0	0.949924	0.00856325	0.966002	0.934114	0
0.36164	682	2	0	0.947138	0.00881146	0.963637	0.930921	0
0.374462	680	2	0	0.944352	0.00905428	0.961261	0.927742	0
0.388134	678	1	0	0.94296	0.0091738	0.960068	0.926156	0
0.407795	677	1	0	0.941567	0.00929212	0.958872	0.924574	0
0.441128	676	1	0	0.940174	0.00940931	0.957673	0.922994	0
0.474462	675	2	0	0.937388	0.00964042	0.955268	0.919843	0
0.493145	673	5	0	0.930424	0.010201	0.949214	0.912006	0
0.541128	668	4	0	0.924853	0.0106338	0.94433	0.905776	0
0.585017	664	1	0	0.92346	0.0107401	0.943105	0.904224	0
0.607795	663	2	0	0.920674	0.0109505	0.940648	0.901125	0
0.624651	661	3	0	0.916495	0.011261	0.936948	0.896489	0
0.641128	658	3	0	0.912317	0.011566	0.933234	0.891868	0
0.650644	655	1	0	0.910924	0.0116664	0.931993	0.890331	0
0.674462	654	4	0	0.905353	0.012063	0.927013	0.884198	0
0.707795	650	3	1	0.901174	0.0123551	0.923263	0.879614	0
0.72328	646	2	0	0.898384	0.0125482	0.920753	0.876559	0
0.774462	644	1	0	0.896989	0.012644	0.919496	0.875033	0
0.789032	643	1	0	0.895594	0.0127394	0.918238	0.873509	0
0.807795	642	1	0	0.894199	0.0128345	0.916978	0.871986	0
0.854785	641	1	0	0.892804	0.0129291	0.915717	0.870464	0
0.920538	640	0	1	0.892804	0.0129291	0.915717	0.870464	0
0.941128	639	1	0	0.891407	0.0130236	0.914454	0.868941	0
0.974462	638	1	0	0.89001	0.0131177	0.913189	0.867419	0
0.986291	637	2	0	0.887215	0.0133048	0.910656	0.864378	0
1.00779	635	1	0	0.885818	0.0133979	0.909387	0.86286	0
1.01917	634	1	0	0.884421	0.0134905	0.908118	0.861342	0
1.04113	633	3	0	0.880229	0.0137665	0.904303	0.856797	0
1.04441	630	1	0	0.878832	0.0138579	0.903029	0.855283	0
1.05204	629	4	0	0.873243	0.0142203	0.897924	0.849241	0
1.07446	625	1	0	0.871846	0.0143101	0.896645	0.847733	0
1.08492	624	1	0	0.870449	0.0143997	0.895366	0.846226	0
1.10779	623	0	1	0.870449	0.0143997	0.895366	0.846226	0
1.11004	622	2	0	0.86765	0.0145787	0.8928	0.843209	0
1.1178	620	1	0	0.866251	0.0146678	0.891515	0.841702	0
1.14113	619	2	0	0.863452	0.0148452	0.888944	0.838691	0
1.17446	617	2	0	0.860653	0.0150217	0.886369	0.835683	0
1.18355	615	2	0	0.857854	0.0151973	0.883791	0.832679	0
1.20779	613	3	0	0.853656	0.015459	0.879917	0.828179	0
1.21643	610	1	0	0.852256	0.0155458	0.878624	0.82668	0
1.24113	609	2	0	0.849457	0.0157188	0.876035	0.823686	0
1.2493	607	0	1	0.849457	0.0157188	0.876035	0.823686	0
1.27446	606	1	0	0.848056	0.0158054	0.874738	0.822187	0
1.30779	605	4	0	0.842449	0.0161496	0.869541	0.816201	0
1.37446	601	2	0	0.839645	0.0163207	0.866938	0.813212	0
1.38081	599	1	0	0.838244	0.016406	0.865635	0.811718	0
1.41368	598	1	1	0.836842	0.0164912	0.864332	0.810226	0
1.44113	596	1	0	0.835438	0.0165764	0.863026	0.808731	0
1.47446	595	1	0	0.834034	0.0166616	0.861719	0.807237	0
1.47944	594	1	1	0.832629	0.0167465	0.860412	0.805744	0
1.51231	592	3	0	0.82841	0.0170015	0.85648	0.80126	0
1.54113	589	1	0	0.827004	0.0170862	0.855168	0.799767	0
1.57446	588	1	0	0.825597	0.0171708	0.853855	0.798275	0
1.61094	587	3	0	0.821378	0.0174237	0.849912	0.793801	0
1.64382	584	1	1	0.819971	0.0175078	0.848597	0.792312	0
1.67446	582	1	0	0.818562	0.0175921	0.847278	0.79082	0
1.70779	581	4	0	0.812927	0.017928	0.841999	0.784858	0
1.74113	577	1	0	0.811518	0.0180117	0.840678	0.783369	0
1.77446	576	4	0	0.805882	0.0183456	0.835387	0.77742	0
1.84108	572	2	0	0.803065	0.0185121	0.832737	0.774449	0
1.84113	570	3	0	0.798838	0.0187611	0.828759	0.769997	0
1.87446	567	1	0	0.797429	0.018844	0.827432	0.768515	0
1.90683	566	0	1	0.797429	0.018844	0.827432	0.768515	0
1.90779	565	2	0	0.794606	0.0190101	0.824771	0.765545	0
1.9397	563	1	0	0.793195	0.019093	0.82344	0.764061	0
1.97258	562	1	0	0.791784	0.0191759	0.822108	0.762577	0
1.99601	561	1	0	0.790372	0.0192587	0.820776	0.761095	0
2.00546	560	0	1	0.790372	0.0192587	0.820776	0.761095	0
2.00779	559	1	0	0.788958	0.0193418	0.819441	0.759609	0
2.04113	558	1	0	0.787544	0.0194248	0.818106	0.758125	0
2.07121	557	2	0	0.784717	0.0195906	0.815433	0.755157	0
2.07446	555	1	0	0.783303	0.0196734	0.814096	0.753674	0
2.09445	554	1	0	0.781889	0.0197562	0.812758	0.752192	0
2.12726	553	1	0	0.780475	0.0198389	0.81142	0.75071	0
2.13696	552	1	0	0.779061	0.0199216	0.810082	0.749228	0
2.14113	551	1	0	0.777647	0.0200043	0.808742	0.747747	0
2.19289	550	1	0	0.776233	0.0200869	0.807403	0.746267	0
2.20272	549	1	0	0.774819	0.0201694	0.806062	0.744787	0
2.24113	548	1	0	0.773405	0.020252	0.804722	0.743308	0
2.26847	547	1	0	0.771991	0.0203345	0.80338	0.741829	0
2.27446	546	1	0	0.770578	0.0204169	0.802039	0.740351	0
2.30779	545	1	0	0.769164	0.0204994	0.800696	0.738873	0
2.35696	544	1	0	0.76775	0.0205818	0.799354	0.737395	0
2.37446	543	1	0	0.766336	0.0206642	0.79801	0.735919	0
2.40779	542	4	0	0.76068	0.0209935	0.792632	0.730016	0
2.42259	538	1	0	0.759266	0.0210757	0.791287	0.728542	0
2.44113	537	6	0	0.750783	0.0215691	0.783203	0.719705	0
2.46573	531	3	0	0.746541	0.0218158	0.779154	0.715293	0
2.50779	528	1	0	0.745127	0.021898	0.777804	0.713824	0
2.56436	527	0	1	0.745127	0.021898	0.777804	0.713824	0
2.57446	526	1	0	0.743711	0.0219805	0.776451	0.712351	0
2.59723	525	1	0	0.742294	0.0220631	0.775097	0.710879	0
2.60779	524	4	0	0.736628	0.0223933	0.769678	0.704996	0
2.67446	520	2	0	0.733795	0.0225584	0.766966	0.702058	0
2.69586	518	1	0	0.732378	0.0226411	0.76561	0.700589	0
2.70779	517	1	0	0.730961	0.0227237	0.764253	0.69912	0
2.72874	516	1	0	0.729545	0.0228063	0.762895	0.697653	0
2.74113	515	2	0	0.726712	0.0229717	0.760179	0.694718	0
2.77446	513	2	0	0.723878	0.0231372	0.757461	0.691785	0
2.79449	511	1	0	0.722462	0.0232199	0.756101	0.690319	0
2.80779	510	2	0	0.719629	0.0233856	0.75338	0.687389	0
2.86024	508	0	1	0.719629	0.0233856	0.75338	0.687389	0
2.87446	507	1	0	0.718209	0.0234688	0.752017	0.685921	0
2.89312	506	1	0	0.71679	0.023552	0.750653	0.684454	0
2.90779	505	1	0	0.71537	0.0236353	0.749289	0.682987	0
2.94113	504	1	0	0.713951	0.0237186	0.747924	0.681521	0
2.97446	503	1	0	0.712532	0.0238019	0.746559	0.680055	0
3.00779	502	1	0	0.711112	0.0238853	0.745194	0.678589	0
3.01324	501	1	0	0.709693	0.0239687	0.743828	0.677124	0
3.0575	500	0	1	0.709693	0.0239687	0.743828	0.677124	0
3.07446	499	1	0	0.708271	0.0240525	0.74246	0.675656	0
3.07886	498	1	0	0.706848	0.0241363	0.74109	0.674189	0
3.09038	497	2	1	0.704004	0.0243042	0.738351	0.671255	0
3.17446	494	2	0	0.701154	0.0244729	0.735605	0.668316	0
3.20779	492	1	0	0.699729	0.0245573	0.734231	0.666847	0
3.21012	491	1	0	0.698304	0.0246418	0.732857	0.665379	0
3.22188	490	1	0	0.696878	0.0247263	0.731483	0.663911	0
3.25476	489	2	1	0.694028	0.0248956	0.728733	0.660976	0
3.27446	486	1	1	0.6926	0.0249806	0.727355	0.659506	0
3.27575	484	1	1	0.691169	0.0250661	0.725973	0.658034	0
3.30779	482	1	0	0.689735	0.025152	0.724589	0.656558	0
3.32051	481	1	0	0.688301	0.025238	0.723205	0.655083	0
3.34113	480	2	1	0.685433	0.0254101	0.720434	0.652133	0
3.37446	477	1	0	0.683996	0.0254966	0.719046	0.650655	0
3.44113	476	1	0	0.682559	0.0255832	0.717657	0.649178	0
3.54113	475	1	0	0.681122	0.0256698	0.716268	0.647702	0
3.58352	474	1	0	0.679686	0.0257565	0.714878	0.646225	0
3.60779	473	1	0	0.678249	0.0258434	0.713488	0.644749	0
3.64928	472	2	0	0.675375	0.0260172	0.710707	0.641799	0
3.67446	470	1	0	0.673938	0.0261042	0.709316	0.640324	0
3.68215	469	0	1	0.673938	0.0261042	0.709316	0.640324	0
3.70233	468	1	0	0.672498	0.0261917	0.707922	0.638846	0
3.71503	467	1	0	0.671058	0.0262793	0.706527	0.637369	0
3.7479	466	2	0	0.668177	0.0264547	0.703737	0.634415	0
3.80779	464	3	0	0.663857	0.0267185	0.699548	0.629988	0
3.81366	461	1	1	0.662417	0.0268066	0.698151	0.628512	0
3.90779	459	2	0	0.659531	0.0269838	0.695351	0.625556	0
3.94516	457	0	1	0.659531	0.0269838	0.695351	0.625556	0
3.97804	456	0	1	0.659531	0.0269838	0.695351	0.625556	0
4.04113	455	3	0	0.655182	0.0272528	0.69113	0.621104	0
4.04379	452	0	1	0.655182	0.0272528	0.69113	0.621104	0
4.10779	451	1	0	0.65373	0.027343	0.68972	0.619618	0
4.14113	450	1	0	0.652277	0.0274334	0.688309	0.618131	0
4.1753	449	1	1	0.650824	0.0275238	0.686898	0.616645	0
4.20779	447	1	0	0.649368	0.0276148	0.685483	0.615156	0
4.20817	446	0	1	0.649368	0.0276148	0.685483	0.615156	0
4.24105	445	1	0	0.647909	0.0277063	0.684065	0.613664	0
4.30779	444	2	0	0.64499	0.0278896	0.681229	0.61068	0
4.33968	442	1	0	0.643531	0.0279814	0.67981	0.609189	0
4.40543	441	1	0	0.642072	0.0280734	0.678391	0.607698	0
4.43831	440	0	1	0.642072	0.0280734	0.678391	0.607698	0
4.47118	439	0	1	0.642072	0.0280734	0.678391	0.607698	0
4.50779	438	1	0	0.640606	0.0281663	0.676965	0.6062	0
4.54113	437	1	0	0.63914	0.0282593	0.675539	0.604702	0
4.56981	436	1	0	0.637674	0.0283524	0.674113	0.603205	0
4.60269	435	1	0	0.636208	0.0284457	0.672686	0.601709	0
4.63557	434	1	0	0.634742	0.0285391	0.671259	0.600212	0
4.65393	433	1	0	0.633276	0.0286326	0.669831	0.598717	0
4.74113	432	2	0	0.630345	0.02882	0.666975	0.595726	0
4.79995	430	1	0	0.628879	0.0289139	0.665547	0.594231	0
4.84113	429	1	0	0.627413	0.0290079	0.664118	0.592737	0
4.8657	428	2	1	0.624481	0.0291963	0.661258	0.589749	0
4.87446	425	1	0	0.623012	0.0292912	0.659825	0.588252	0
4.89858	424	1	0	0.621542	0.0293863	0.658392	0.586755	0
4.94113	423	1	0	0.620073	0.0294814	0.656958	0.585259	0
5.00779	422	1	0	0.618603	0.0295767	0.655523	0.583763	0
5.03008	421	1	1	0.617134	0.0296722	0.654089	0.582268	0
5.06296	419	1	0	0.615661	0.0297682	0.65265	0.580769	0
5.10779	418	1	0	0.614188	0.0298644	0.651212	0.57927	0
5.11332	417	1	0	0.612716	0.0299608	0.649773	0.577772	0
5.17446	416	1	0	0.611243	0.0300573	0.648334	0.576274	0
5.17895	415	1	0	0.60977	0.030154	0.646894	0.574776	0
5.19446	414	1	0	0.608297	0.0302508	0.645454	0.573279	0
5.20779	413	1	0	0.606824	0.0303478	0.644013	0.571782	0
5.29309	412	1	0	0.605351	0.0304449	0.642572	0.570286	0
5.32597	411	1	1	0.603878	0.0305422	0.641131	0.56879	0
5.34113	409	1	0	0.602402	0.0306402	0.639687	0.56729	0
5.35885	408	2	0	0.599449	0.0308366	0.636796	0.564292	0
5.37446	406	1	0	0.597972	0.030935	0.63535	0.562794	0
5.40779	405	2	0	0.595019	0.0311324	0.632457	0.559798	0
5.44113	403	4	0	0.589114	0.0315294	0.626667	0.55381	0
5.52323	399	2	0	0.586161	0.031729	0.62377	0.550819	0
5.54113	397	1	0	0.584684	0.0318291	0.622321	0.549324	0
5.5561	396	1	1	0.583208	0.0319294	0.620871	0.547829	0
5.64113	394	1	1	0.581727	0.0320304	0.619418	0.54633	0
5.70779	392	1	0	0.580243	0.032132	0.617961	0.544828	0
5.81911	391	0	1	0.580243	0.032132	0.617961	0.544828	0
5.88487	390	1	0	0.578756	0.0322344	0.6165	0.543322	0
5.91774	389	1	0	0.577268	0.0323371	0.615039	0.541816	0
5.95062	388	0	1	0.577268	0.0323371	0.615039	0.541816	0
5.97446	387	0	1	0.577268	0.0323371	0.615039	0.541816	0
6.06492	386	1	0	0.575772	0.0324409	0.613571	0.540303	0
6.115	385	1	0	0.574277	0.032545	0.612102	0.538789	0
6.14113	384	1	0	0.572781	0.0326493	0.610633	0.537276	0
6.17446	383	1	0	0.571286	0.0327538	0.609163	0.535764	0
6.20779	382	1	0	0.56979	0.0328585	0.607693	0.534252	0
6.24113	381	1	0	0.568295	0.0329635	0.606223	0.53274	0
6.24651	380	1	1	0.566799	0.0330686	0.604752	0.531228	0
6.30779	378	1	0	0.5653	0.0331746	0.603277	0.529713	0
6.34113	377	1	0	0.5638	0.0332807	0.601802	0.528198	0
6.41089	376	1	0	0.562301	0.0333871	0.600327	0.526683	0
6.44113	375	0	1	0.562301	0.0333871	0.600327	0.526683	0
6.44376	374	1	0	0.560797	0.0334943	0.598848	0.525165	0
6.47446	373	1	0	0.559294	0.0336017	0.597368	0.523647	0
6.47664	372	0	1	0.559294	0.0336017	0.597368	0.523647	0
6.52431	371	1	0	0.557786	0.0337099	0.595884	0.522124	0
6.54113	370	1	0	0.556279	0.0338184	0.5944	0.520602	0
6.60779	369	1	0	0.554771	0.0339271	0.592915	0.519081	0
6.70678	368	0	1	0.554771	0.0339271	0.592915	0.519081	0
6.72119	367	1	0	0.55326	0.0340366	0.591427	0.517556	0
6.80779	366	1	0	0.551748	0.0341464	0.589938	0.51603	0
6.90779	365	1	0	0.550236	0.0342564	0.588448	0.514506	0
6.93691	364	1	0	0.548725	0.0343667	0.586959	0.512981	0
7.04113	363	1	0	0.547213	0.0344773	0.585469	0.511457	0
7.06842	362	0	1	0.547213	0.0344773	0.585469	0.511457	0
7.14113	361	1	0	0.545697	0.0345887	0.583974	0.509929	0
7.39718	360	2	1	0.542666	0.0348123	0.580984	0.506874	0
7.40779	357	0	1	0.542666	0.0348123	0.580984	0.506874	0
7.43006	356	0	1	0.542666	0.0348123	0.580984	0.506874	0
7.44113	355	2	0	0.539608	0.0350408	0.57797	0.503793	0
7.47446	353	3	0	0.535022	0.0353855	0.573446	0.499174	0
7.50779	350	1	0	0.533494	0.035501	0.571937	0.497635	0
7.62731	349	1	1	0.531965	0.0356168	0.570427	0.496096	0
7.67279	347	1	0	0.530432	0.0357335	0.568913	0.494554	0
7.72594	346	1	0	0.528899	0.0358506	0.567399	0.493011	0
7.7917	345	1	0	0.527366	0.0359679	0.565885	0.491469	0
7.85745	344	0	1	0.527366	0.0359679	0.565885	0.491469	0
7.9232	343	0	1	0.527366	0.0359679	0.565885	0.491469	0
8.04113	342	1	0	0.525824	0.0360869	0.564362	0.489918	0
8.05471	341	1	0	0.524282	0.0362062	0.562838	0.488367	0
8.07446	340	1	0	0.52274	0.0363258	0.561315	0.486816	0
8.08758	339	0	2	0.52274	0.0363258	0.561315	0.486816	0
8.10779	337	1	0	0.521189	0.0364472	0.559782	0.485256	0
8.14113	336	1	0	0.519638	0.0365688	0.558249	0.483697	0
8.25196	335	0	1	0.519638	0.0365688	0.558249	0.483697	0
8.28484	334	0	1	0.519638	0.0365688	0.558249	0.483697	0
8.31772	333	0	1	0.519638	0.0365688	0.558249	0.483697	0
8.44922	332	1	0	0.518073	0.0366931	0.556703	0.482122	0
8.47446	331	0	1	0.518073	0.0366931	0.556703	0.482122	0
8.51498	330	0	1	0.518073	0.0366931	0.556703	0.482122	0
8.54785	329	0	2	0.518073	0.0366931	0.556703	0.482122	0
8.60779	327	1	0	0.516488	0.0368207	0.55514	0.480528	0
8.71223	326	0	1	0.516488	0.0368207	0.55514	0.480528	0
8.74511	325	2	1	0.51331	0.0370785	0.552002	0.47733	0
8.77799	322	1	2	0.511716	0.0372087	0.550428	0.475726	0
8.95253	319	2	0	0.508507	0.0374735	0.547261	0.472498	0
9.00812	317	1	0	0.506903	0.0376065	0.545677	0.470885	0
9.10675	316	1	0	0.505299	0.0377398	0.544093	0.469272	0
9.10779	315	1	0	0.503695	0.0378735	0.542507	0.467659	0
9.13963	314	1	1	0.502091	0.0380076	0.540922	0.466048	0
9.14113	312	1	0	0.500482	0.038143	0.539331	0.464431	0
9.1725	311	2	0	0.497263	0.0384148	0.536148	0.461198	0
9.17446	309	1	0	0.495654	0.0385513	0.534556	0.459583	0
9.34113	308	1	0	0.494045	0.0386882	0.532964	0.457967	0
9.41192	307	1	0	0.492435	0.0388256	0.531371	0.456353	0
9.43551	306	0	1	0.492435	0.0388256	0.531371	0.456353	0
9.57446	305	1	0	0.490821	0.0389642	0.529772	0.454733	0
9.59989	304	0	1	0.490821	0.0389642	0.529772	0.454733	0
9.84113	303	0	1	0.490821	0.0389642	0.529772	0.454733	0
9.86291	302	0	1	0.490821	0.0389642	0.529772	0.454733	0
9.90779	301	1	0	0.48919	0.0391061	0.528159	0.453096	0
9.92866	300	0	2	0.48919	0.0391061	0.528159	0.453096	0
9.94113	298	1	0	0.487549	0.0392503	0.526536	0.451448	0
10.0411	297	1	0	0.485907	0.0393949	0.524912	0.449801	0
10.1259	296	1	0	0.484265	0.03954	0.523287	0.448154	0
10.1917	295	1	0	0.482624	0.0396855	0.521662	0.446507	0
10.2078	294	1	0	0.480982	0.0398315	0.520036	0.444861	0
10.2574	293	1	0	0.479341	0.039978	0.51841	0.443216	0
10.3889	292	0	1	0.479341	0.039978	0.51841	0.443216	0
10.4547	291	1	0	0.477693	0.0401259	0.516779	0.441564	0
10.6191	290	1	0	0.476046	0.0402743	0.515146	0.439914	0
10.7506	289	0	1	0.476046	0.0402743	0.515146	0.439914	0
10.8078	288	1	0	0.474393	0.0404242	0.513509	0.438258	0
10.9149	287	1	0	0.47274	0.0405746	0.51187	0.436602	0
10.9411	286	0	1	0.47274	0.0405746	0.51187	0.436602	0
11.0411	285	1	0	0.471082	0.0407266	0.510226	0.43494	0
11.2411	284	1	0	0.469423	0.0408791	0.508582	0.433279	0
11.2766	283	1	0	0.467764	0.041032	0.506936	0.431619	0
11.3078	282	0	1	0.467764	0.041032	0.506936	0.431619	0
11.3151	281	1	0	0.4661	0.0411866	0.505285	0.429953	0
11.3752	280	1	0	0.464435	0.0413417	0.503634	0.428287	0
11.4464	279	1	0	0.46277	0.0414974	0.501982	0.426622	0
11.5396	278	1	1	0.461106	0.0416535	0.500329	0.424957	0
11.5411	276	1	0	0.459435	0.0418114	0.498671	0.423286	0
11.5725	275	0	1	0.459435	0.0418114	0.498671	0.423286	0
11.6411	274	1	0	0.457758	0.041971	0.497006	0.421609	0
11.6711	273	1	0	0.456081	0.0421311	0.495341	0.419933	0
11.7078	272	1	0	0.454405	0.0422918	0.493675	0.418258	0
11.7411	271	1	0	0.452728	0.042453	0.492009	0.416583	0
11.8745	270	1	0	0.451051	0.0426149	0.490343	0.414908	0
11.9078	269	1	0	0.449374	0.0427773	0.488675	0.413234	0
11.9386	268	1	0	0.447698	0.0429404	0.487007	0.411561	0
12.0042	267	1	0	0.446021	0.043104	0.485339	0.409888	0
12.0745	266	1	0	0.444344	0.0432683	0.48367	0.408215	0
12.1411	265	0	1	0.444344	0.0432683	0.48367	0.408215	0
12.1745	264	1	0	0.442661	0.0434344	0.481995	0.406537	0
12.2078	263	2	0	0.439295	0.0437685	0.478643	0.403181	0
12.2411	261	1	0	0.437612	0.0439365	0.476966	0.401504	0
12.3324	260	1	0	0.435928	0.0441052	0.475289	0.399828	0
12.3652	259	1	0	0.434245	0.0442745	0.473611	0.398152	0
12.4411	258	0	1	0.434245	0.0442745	0.473611	0.398152	0
12.493	257	1	0	0.432556	0.0444458	0.471926	0.396469	0
12.4964	256	0	1	0.432556	0.0444458	0.471926	0.396469	0
12.6745	255	1	0	0.430859	0.0446192	0.470235	0.39478	0
12.6903	254	1	0	0.429163	0.0447932	0.468544	0.393092	0
12.9078	253	1	0	0.427467	0.044968	0.466852	0.391404	0
12.9204	252	1	0	0.42577	0.0451434	0.465159	0.389717	0
12.9745	251	1	0	0.424074	0.0453196	0.463466	0.38803	0
13.1078	250	1	0	0.422378	0.0454965	0.461772	0.386344	0
13.2745	249	1	0	0.420682	0.0456741	0.460078	0.384659	0
13.4078	248	1	0	0.418985	0.0458524	0.458383	0.382974	0
13.5451	247	1	0	0.417289	0.0460316	0.456687	0.381289	0
13.6437	246	1	0	0.415593	0.0462114	0.454991	0.379606	0
13.6766	245	1	0	0.413896	0.0463921	0.453295	0.377922	0
13.7078	244	1	0	0.4122	0.0465735	0.451597	0.37624	0
13.7411	243	1	0	0.410504	0.0467557	0.4499	0.374558	0
13.7745	242	1	0	0.408807	0.0469387	0.448201	0.372876	0
13.8409	241	1	0	0.407111	0.0471225	0.446502	0.371195	0
13.8745	240	1	0	0.405415	0.0473071	0.444803	0.369515	0
13.9067	239	1	0	0.403719	0.0474926	0.443103	0.367835	0
13.9411	238	2	0	0.400326	0.047866	0.439701	0.364477	0
14.1078	236	1	0	0.39863	0.048054	0.437999	0.362799	0
14.1411	235	1	0	0.396933	0.0482428	0.436297	0.361121	0
14.2411	234	1	0	0.395237	0.0484325	0.434594	0.359444	0
14.2683	233	2	0	0.391844	0.0488146	0.431186	0.356092	0
14.4652	231	1	0	0.390148	0.049007	0.429481	0.354417	0
14.4745	230	1	0	0.388452	0.0492004	0.427776	0.352743	0
14.5313	229	2	0	0.385059	0.0495898	0.424364	0.349395	0
14.6411	227	0	1	0.385059	0.0495898	0.424364	0.349395	0
14.6745	226	1	0	0.383355	0.0497877	0.42265	0.347714	0
14.6957	225	1	0	0.381652	0.0499866	0.420936	0.346034	0
14.7078	224	1	0	0.379948	0.0501864	0.419221	0.344354	0
14.8078	223	1	0	0.378244	0.0503873	0.417505	0.342675	0
14.8601	222	1	0	0.37654	0.0505891	0.415789	0.340996	0
14.9259	221	0	1	0.37654	0.0505891	0.415789	0.340996	0
15.0078	220	2	0	0.373117	0.0509996	0.412341	0.337625	0
15.0745	218	1	0	0.371406	0.0512064	0.410616	0.33594	0
15.1215	217	0	1	0.371406	0.0512064	0.410616	0.33594	0
15.1411	216	1	0	0.369686	0.0514163	0.408883	0.334247	0
15.1889	215	1	0	0.367967	0.0516272	0.407149	0.332555	0
15.2411	214	0	1	0.367967	0.0516272	0.407149	0.332555	0
15.3411	213	1	0	0.366239	0.0518412	0.405408	0.330855	0
15.3861	212	0	1	0.366239	0.0518412	0.405408	0.330855	0
15.4411	211	1	0	0.364503	0.0520584	0.403658	0.329147	0
15.5505	210	0	1	0.364503	0.0520584	0.403658	0.329147	0
15.6078	209	0	1	0.364503	0.0520584	0.403658	0.329147	0
15.6491	208	1	0	0.362751	0.052281	0.401893	0.327421	0
15.682	207	0	1	0.362751	0.052281	0.401893	0.327421	0
15.8411	206	0	1	0.362751	0.052281	0.401893	0.327421	0
15.9411	205	1	0	0.360981	0.0525092	0.400111	0.325678	0
15.945	204	1	0	0.359212	0.0527386	0.398329	0.323936	0
16.0437	203	0	1	0.359212	0.0527386	0.398329	0.323936	0
16.1078	202	0	1	0.359212	0.0527386	0.398329	0.323936	0
16.1745	201	1	0	0.357425	0.052974	0.39653	0.322176	0
16.27	200	1	0	0.355638	0.0532106	0.394731	0.320417	0
16.2745	199	0	1	0.355638	0.0532106	0.394731	0.320417	0
16.3028	198	1	0	0.353842	0.0534509	0.392922	0.318648	0
16.3067	197	1	0	0.352045	0.0536927	0.391113	0.31688	0
16.8745	196	0	1	0.352045	0.0536927	0.391113	0.31688	0
17.0745	195	0	1	0.352045	0.0536927	0.391113	0.31688	0
17.1078	194	0	1	0.352045	0.0536927	0.391113	0.31688	0
17.2078	193	0	1	0.352045	0.0536927	0.391113	0.31688	0
17.3745	192	0	1	0.352045	0.0536927	0.391113	0.31688	0
17.4745	191	1	0	0.350202	0.0539487	0.38926	0.315063	0
17.5231	190	0	1	0.350202	0.0539487	0.38926	0.315063	0
17.5411	189	1	0	0.348349	0.0542089	0.387398	0.313236	0
17.5745	188	1	0	0.346496	0.0544706	0.385535	0.311411	0
17.6745	187	0	1	0.346496	0.0544706	0.385535	0.311411	0
17.7138	186	1	0	0.344634	0.0547367	0.383663	0.309575	0
17.7745	185	1	0	0.342771	0.0550044	0.381789	0.30774	0
17.8078	184	1	0	0.340908	0.0552737	0.379915	0.305906	0
17.8411	183	1	0	0.339045	0.0555446	0.378039	0.304073	0
17.9834	182	1	0	0.337182	0.0558172	0.376163	0.30224	0
18.0745	181	1	0	0.335319	0.0560915	0.374286	0.300409	0
18.1745	180	1	1	0.333456	0.0563675	0.372408	0.298579	0
18.2135	178	0	2	0.333456	0.0563675	0.372408	0.298579	0
18.3701	176	1	0	0.331562	0.0566548	0.370501	0.296715	0
18.4108	175	0	1	0.331562	0.0566548	0.370501	0.296715	0
18.5423	174	0	1	0.331562	0.0566548	0.370501	0.296715	0
18.5745	173	0	1	0.331562	0.0566548	0.370501	0.296715	0
18.6409	172	0	1	0.331562	0.0566548	0.370501	0.296715	0
19.0264	171	1	0	0.329623	0.0569575	0.368552	0.294805	0
19.134	170	1	1	0.327684	0.0572623	0.366603	0.292896	0
19.1411	168	1	0	0.325733	0.0575727	0.364643	0.290975	0
19.3078	167	0	1	0.325733	0.0575727	0.364643	0.290975	0
19.6272	166	1	1	0.323771	0.0578889	0.362671	0.289043	0
19.6929	164	1	0	0.321797	0.0582111	0.360687	0.287099	0
19.8411	163	1	0	0.319822	0.0585355	0.358703	0.285157	0
19.8573	162	1	0	0.317848	0.058862	0.356717	0.283215	0
20.2078	161	0	1	0.317848	0.058862	0.356717	0.283215	0
20.2518	160	0	1	0.317848	0.058862	0.356717	0.283215	0
20.2847	159	0	1	0.317848	0.058862	0.356717	0.283215	0
20.3505	158	0	1	0.317848	0.058862	0.356717	0.283215	0
20.482	157	0	1	0.317848	0.058862	0.356717	0.283215	0
20.503	156	1	0	0.315811	0.0592123	0.354673	0.281207	0
20.5148	155	0	2	0.315811	0.0592123	0.354673	0.281207	0
20.5806	153	0	1	0.315811	0.0592123	0.354673	0.281207	0
20.7078	152	1	0	0.313733	0.0595791	0.352593	0.279156	0
20.745	151	0	2	0.313733	0.0595791	0.352593	0.279156	0
20.7655	149	1	0	0.311628	0.0599584	0.350487	0.277076	0
20.8411	148	0	1	0.311628	0.0599584	0.350487	0.277076	0
20.8436	147	0	1	0.311628	0.0599584	0.350487	0.277076	0
20.8765	146	0	1	0.311628	0.0599584	0.350487	0.277076	0
20.9751	145	0	2	0.311628	0.0599584	0.350487	0.277076	0
21.2052	143	0	2	0.311628	0.0599584	0.350487	0.277076	0
21.3078	141	1	0	0.309417	0.0603794	0.348289	0.274884	0
21.4078	140	1	0	0.307207	0.0608034	0.346089	0.272694	0
21.5011	139	0	1	0.307207	0.0608034	0.346089	0.272694	0
21.553	138	1	0	0.304981	0.0612369	0.343873	0.270488	0
21.6655	137	0	1	0.304981	0.0612369	0.343873	0.270488	0
21.7745	136	0	1	0.304981	0.0612369	0.343873	0.270488	0
21.797	135	1	0	0.302722	0.0616866	0.341627	0.268248	0
21.8957	134	1	0	0.300463	0.0621397	0.339378	0.26601	0
21.9614	133	0	1	0.300463	0.0621397	0.339378	0.26601	0
22.3745	132	1	0	0.298187	0.0626033	0.337114	0.263755	0
22.5203	131	1	0	0.29591	0.0630705	0.334847	0.261502	0
22.6745	130	0	1	0.29591	0.0630705	0.334847	0.261502	0
22.7411	129	0	1	0.29591	0.0630705	0.334847	0.261502	0
22.7504	128	1	0	0.293599	0.0635563	0.332547	0.259212	0
22.8162	127	0	1	0.293599	0.0635563	0.332547	0.259212	0
22.8411	126	0	1	0.293599	0.0635563	0.332547	0.259212	0
23.1411	125	0	1	0.293599	0.0635563	0.332547	0.259212	0
23.2411	124	0	1	0.293599	0.0635563	0.332547	0.259212	0
23.3093	123	0	1	0.293599	0.0635563	0.332547	0.259212	0
23.4411	122	1	0	0.291192	0.064087	0.330165	0.25682	0
23.5411	121	0	1	0.291192	0.064087	0.330165	0.25682	0
23.7038	120	1	0	0.288765	0.0646311	0.327763	0.254408	0
23.934	119	1	0	0.286339	0.0651797	0.325358	0.251999	0
23.9669	118	0	1	0.286339	0.0651797	0.325358	0.251999	0
24.5411	117	0	1	0.286339	0.0651797	0.325358	0.251999	0
24.7411	116	0	1	0.286339	0.0651797	0.325358	0.251999	0
24.8545	115	1	0	0.283849	0.0657622	0.322897	0.249523	0
24.8745	114	1	0	0.281359	0.0663498	0.320434	0.247049	0
25.0189	113	1	0	0.278869	0.0669426	0.317967	0.244579	0
25.1078	112	0	1	0.278869	0.0669426	0.317967	0.244579	0
25.1745	111	0	1	0.278869	0.0669426	0.317967	0.244579	0
25.3078	110	1	0	0.276334	0.0675627	0.31546	0.242061	0
25.3477	109	0	1	0.276334	0.0675627	0.31546	0.242061	0
25.4078	108	1	0	0.273775	0.0682001	0.312929	0.23952	0
25.6764	107	0	1	0.273775	0.0682001	0.312929	0.23952	0
25.8079	106	1	0	0.271193	0.0688556	0.310376	0.236956	0
25.8408	105	0	1	0.271193	0.0688556	0.310376	0.236956	0
25.8745	104	0	1	0.271193	0.0688556	0.310376	0.236956	0
26.1038	103	1	0	0.26856	0.0695434	0.307777	0.234339	0
26.1078	102	0	1	0.26856	0.0695434	0.307777	0.234339	0
26.3411	101	1	0	0.265901	0.0702516	0.305153	0.231697	0
26.3745	100	1	0	0.263242	0.0709669	0.302525	0.229059	0
26.4745	99	0	1	0.263242	0.0709669	0.302525	0.229059	0
26.4751	98	1	0	0.260555	0.0717042	0.299871	0.226394	0
26.5078	97	1	0	0.257869	0.0724492	0.297214	0.223733	0
27.0078	96	0	1	0.257869	0.0724492	0.297214	0.223733	0
27.1078	95	1	0	0.255155	0.0732179	0.294528	0.221045	0
27.4189	94	0	1	0.255155	0.0732179	0.294528	0.221045	0
27.5504	93	1	0	0.252411	0.0740118	0.291815	0.218328	0
27.7148	92	0	1	0.252411	0.0740118	0.291815	0.218328	0
27.912	91	0	1	0.252411	0.0740118	0.291815	0.218328	0
28.0411	90	1	0	0.249607	0.0748504	0.289047	0.215548	0
28.1078	89	0	1	0.249607	0.0748504	0.289047	0.215548	0
28.2745	88	0	1	0.249607	0.0748504	0.289047	0.215548	0
28.4078	87	1	0	0.246738	0.075738	0.286223	0.2127	0
28.5367	86	1	0	0.243869	0.0766358	0.283393	0.209857	0
29.133	85	1	0	0.241	0.0775442	0.280558	0.207019	0
29.2745	84	0	1	0.241	0.0775442	0.280558	0.207019	0
29.523	83	1	0	0.238096	0.0784858	0.277689	0.204148	0
29.7078	82	0	1	0.238096	0.0784858	0.277689	0.204148	0
29.7565	81	1	0	0.235157	0.0794629	0.274787	0.201242	0
30.0411	80	0	1	0.235157	0.0794629	0.274787	0.201242	0
30.1745	79	0	1	0.235157	0.0794629	0.274787	0.201242	0
30.575	78	1	0	0.232142	0.0805037	0.271818	0.198257	0
30.7081	77	1	0	0.229127	0.0815581	0.268843	0.195278	0
30.7745	76	0	1	0.229127	0.0815581	0.268843	0.195278	0
31.5078	75	0	1	0.229127	0.0815581	0.268843	0.195278	0
31.5284	74	1	0	0.226031	0.0826852	0.265796	0.192214	0
31.5745	73	0	1	0.226031	0.0826852	0.265796	0.192214	0
32.1202	72	0	1	0.226031	0.0826852	0.265796	0.192214	0
32.4078	71	0	1	0.226031	0.0826852	0.265796	0.192214	0
32.4818	70	0	1	0.226031	0.0826852	0.265796	0.192214	0
32.6745	69	0	1	0.226031	0.0826852	0.265796	0.192214	0
32.7745	68	1	0	0.222707	0.084002	0.262564	0.188899	0
33.1394	67	1	0	0.219383	0.0853374	0.259323	0.185594	0
33.3745	66	0	1	0.219383	0.0853374	0.259323	0.185594	0
33.6078	65	0	1	0.219383	0.0853374	0.259323	0.185594	0
33.9613	64	0	1	0.219383	0.0853374	0.259323	0.185594	0
33.9941	63	0	1	0.219383	0.0853374	0.259323	0.185594	0
34.3745	62	0	1	0.219383	0.0853374	0.259323	0.185594	0
34.3887	61	1	0	0.215786	0.0869235	0.255866	0.181984	0
34.5078	60	0	1	0.215786	0.0869235	0.255866	0.181984	0
34.6188	59	0	1	0.215786	0.0869235	0.255866	0.181984	0
35.3078	58	0	1	0.215786	0.0869235	0.255866	0.181984	0
35.8352	57	1	0	0.212	0.0887073	0.252258	0.178168	0
35.8745	56	0	1	0.212	0.0887073	0.252258	0.178168	0
36.0078	55	0	1	0.212	0.0887073	0.252258	0.178168	0
36.2208	54	0	1	0.212	0.0887073	0.252258	0.178168	0
37.1078	53	1	0	0.208	0.0907294	0.248481	0.174115	0
37.3147	52	0	1	0.208	0.0907294	0.248481	0.174115	0
37.3411	51	0	1	0.208	0.0907294	0.248481	0.174115	0
37.9411	50	0	1	0.208	0.0907294	0.248481	0.174115	0
38.2681	49	1	0	0.203756	0.093043	0.244516	0.16979	0
39.879	48	1	0	0.199511	0.0953953	0.240529	0.165488	0
40.3722	47	1	0	0.195266	0.0977896	0.236518	0.161208	0
40.7078	46	0	1	0.195266	0.0977896	0.236518	0.161208	0
40.7667	45	0	1	0.195266	0.0977896	0.236518	0.161208	0
40.9968	44	0	1	0.195266	0.0977896	0.236518	0.161208	0
41.6411	43	0	1	0.195266	0.0977896	0.236518	0.161208	0
41.8648	42	0	1	0.195266	0.0977896	0.236518	0.161208	0
42.0078	41	0	1	0.195266	0.0977896	0.236518	0.161208	0
42.5078	40	0	1	0.195266	0.0977896	0.236518	0.161208	0
42.9078	39	0	1	0.195266	0.0977896	0.236518	0.161208	0
43.0461	38	1	0	0.190127	0.101361	0.231912	0.155871	0
43.3414	37	0	1	0.190127	0.101361	0.231912	0.155871	0
44.3831	36	0	1	0.190127	0.101361	0.231912	0.155871	0
44.6461	35	1	0	0.184695	0.105425	0.227087	0.150216	0
45.2446	34	0	1	0.184695	0.105425	0.227087	0.150216	0
45.5071	33	0	1	0.184695	0.105425	0.227087	0.150216	0
45.9611	32	1	0	0.178923	0.110102	0.222017	0.144194	0
45.9665	31	0	1	0.178923	0.110102	0.222017	0.144194	0
46.1584	30	0	1	0.178923	0.110102	0.222017	0.144194	0
46.5858	29	1	0	0.172753	0.115559	0.216666	0.137741	0
46.6228	28	0	1	0.172753	0.115559	0.216666	0.137741	0
46.9803	27	1	0	0.166355	0.121567	0.211113	0.131087	0
47.1806	26	0	1	0.166355	0.121567	0.211113	0.131087	0
47.2104	25	0	1	0.166355	0.121567	0.211113	0.131087	0
48.0337	24	0	1	0.166355	0.121567	0.211113	0.131087	0
48.131	23	0	1	0.166355	0.121567	0.211113	0.131087	0
48.2963	22	0	1	0.166355	0.121567	0.211113	0.131087	0
48.6241	21	1	0	0.158434	0.130994	0.204809	0.122559	0
50.1693	20	1	0	0.150512	0.14068	0.198298	0.114241	0
51.0241	19	1	0	0.14259	0.150715	0.191592	0.106121	0
52.1078	18	0	1	0.14259	0.150715	0.191592	0.106121	0
52.2734	17	0	1	0.14259	0.150715	0.191592	0.106121	0
52.3745	16	0	1	0.14259	0.150715	0.191592	0.106121	0
52.8078	15	0	1	0.14259	0.150715	0.191592	0.106121	0
53.448	14	0	1	0.14259	0.150715	0.191592	0.106121	0
54.4104	13	0	1	0.14259	0.150715	0.191592	0.106121	0
55.6794	12	0	1	0.14259	0.150715	0.191592	0.106121	0
57.6411	11	1	0	0.129627	0.178342	0.183866	0.0913886	0
58.0411	10	0	1	0.129627	0.178342	0.183866	0.0913886	0
58.2898	9	0	1	0.129627	0.178342	0.183866	0.0913886	0
67.2078	8	0	1	0.129627	0.178342	0.183866	0.0913886	0
67.9883	7	0	1	0.129627	0.178342	0.183866	0.0913886	0
68.0078	6	1	0	0.108023	0.255224	0.17814	0.0655041	0
85.1826	5	0	1	0.108023	0.255224	0.17814	0.0655041	0
91.9223	4	1	0	0.0810171	0.385321	0.17241	0.0380707	0
95.5078	3	0	1	0.0810171	0.385321	0.17241	0.0380707	0
96.2411	2	0	1	0.0810171	0.385321	0.17241	0.0380707	0
113.825	1	0	1	0.0810171	0.385321	0.17241	0.0380707	0
0.289693	29	1	0	0.965517	0.0350931	1	0.90134	1
0.427393	28	1	0	0.931034	0.0505399	1	0.84323	1
0.541128	27	1	0	0.896552	0.0630776	1	0.792289	1
1.44656	26	1	0	0.862069	0.0742781	0.997166	0.745275	1
2.56436	25	1	0	0.827586	0.0847579	0.977146	0.700918	1
2.64113	24	0	1	0.827586	0.0847579	0.977146	0.700918	1
4.37446	23	1	0	0.791604	0.0957089	0.954939	0.656207	1
4.8657	22	0	1	0.791604	0.0957089	0.954939	0.656207	1
6.01637	21	0	1	0.791604	0.0957089	0.954939	0.656207	1
7.19992	20	1	0	0.752024	0.10859	0.930387	0.607855	1
7.26567	19	0	1	0.752024	0.10859	0.930387	0.607855	1
7.49581	18	0	1	0.752024	0.10859	0.930387	0.607855	1
7.80779	17	1	0	0.707787	0.124371	0.903167	0.554674	1
8.05471	16	1	0	0.663551	0.140125	0.87327	0.504196	1
8.21909	15	0	1	0.663551	0.140125	0.87327	0.504196	1
9.46839	14	0	1	0.663551	0.140125	0.87327	0.504196	1
15.5078	13	1	0	0.612508	0.161385	0.840395	0.446417	1
16.8078	12	1	0	0.561466	0.18336	0.804266	0.391965	1
19.397	11	0	1	0.561466	0.18336	0.804266	0.391965	1
22.4217	10	1	0	0.505319	0.211499	0.764882	0.333839	1
25.7411	9	0	1	0.505319	0.211499	0.764882	0.333839	1
27.6745	8	0	1	0.505319	0.211499	0.764882	0.333839	1
30.9745	7	0	1	0.505319	0.211499	0.764882	0.333839	1
32.0745	6	0	1	0.505319	0.211499	0.764882	0.333839	1
33.8078	5	0	1	0.505319	0.211499	0.764882	0.333839	1
36.4745	4	0	1	0.505319	0.211499	0.764882	0.333839	1
36.9411	3	0	1	0.505319	0.211499	0.764882	0.333839	1
47.6411	2	0	1	0.505319	0.211499	0.764882	0.333839	1
53.6542	1	0	1	0.505319	0.211499	0.764882	0.333839	1
